# Supplementary material for: Profiling of long non-coding RNAs in hippocampal–entorhinal system subfields: impact of RN7SL1 on neuroimmune response modulation in Alzheimer’s disease
Source: J Neuroinflammation. 2024 Apr 6;21:84. doi: 10.1186/s12974-024-03083-x (PMC10999094; doi:10.1186/s12974-024-03083-x)
Supplement: Supplementary file 2 — Supplementary Material 2 [file 12974_2024_3083_MOESM2_ESM.xlsx]

## Sheet: Table of contents
Table of contents
Table S1	Brain case samples with associated traits
Table S2	Primer sequences
Table S3	DELncs in five hippocampal–entorhinal system subfields
Table S4	Cis-target genes of DELncs in five hippocampal–entorhinal system subfields
Table S5	GO enrichment analyses on the cis-target genes of DELncs to each subfield
Table S6	NILncs and their co-expressed neuroimmune genes
Table S7	Modules of WGCNA and lncRNAs in each module
Table S8	GO and KEGG pathway enrichment analyses on linearly co-expressed mRNAs with M92 lncRNAs
Table S9	GO and KEGG pathway enrichment analyses on linearly co-expressed mRNAs with seven lncRNAs in SVM model

## Sheet: S1
Table S1 Brain case samples with associated traits
Human brain tissues were analyzed from postmortem hippocampal–entorhinal system subfield. Control,without Alzheimer's disease pathology; AD, pathological Alzheimer's disease; N, Not; I, Intermediate; H, High; A, Aβ plaque score; B, NFT stage; C, Neuritic plaque score; PMI, postmortem interval; RIN, RNA integrity number; CA1-CA4, cornu ammonis 1-4; EC, entorhinal cortex
Case ID	Pathologic diagnosis	"ABC" Score	A	B	C	Gender	Age	PMI	RIN	Area
1	Control	N	0	2	0	M	79	29	5.8	CA2
1	Control	N	0	2	0	M	79	29	6	CA3
1	Control	N	0	2	0	M	79	29	6.2	CA4
1	Control	N	0	2	0	M	79	29	6	EC
2	AD	H	3	3	2	M	87	11	5.8	CA1
2	AD	H	3	3	2	M	87	11	5.6	CA2
2	AD	H	3	3	2	M	87	11	5.8	CA3
2	AD	H	3	3	2	M	87	11	5.8	CA4
2	AD	H	3	3	2	M	87	11	4.5	EC
3	AD	H	3	3	3	F	91	3	4.8	CA1
3	AD	H	3	3	3	F	91	3	5.7	CA2
3	AD	H	3	3	3	F	91	3	4.6	CA3
3	AD	H	3	3	3	F	91	3	5	CA4
3	AD	H	3	3	3	F	91	3	4.3	EC
4	Control	N	0	2	0	M	83	38	5.8	CA1
4	Control	N	0	2	0	M	83	38	6.7	CA2
4	Control	N	0	2	0	M	83	38	6.5	CA3
4	Control	N	0	2	0	M	83	38	5.9	CA4
4	Control	N	0	2	0	M	83	38	6.1	EC
5	Control	N	1	1	2	M	86	37.5	6.3	CA1
5	Control	N	1	1	2	M	86	37.5	6.6	CA2
5	Control	N	1	1	2	M	86	37.5	6.3	CA3
5	Control	N	1	1	2	M	86	37.5	5.8	CA4
5	Control	N	1	1	2	M	86	37.5	6	EC
6	AD	H	3	3	2	M	97	26.5	5.9	CA1
6	AD	H	3	3	2	M	97	26.5	6.1	CA2
6	AD	H	3	3	2	M	97	26.5	5.8	CA3
6	AD	H	3	3	2	M	97	26.5	5.8	CA4
6	AD	H	3	3	2	M	97	26.5	4.3	EC
7	Control	N	0	2	0	F	86	14	4.6	CA1
7	Control	N	0	2	0	F	86	14	6.4	CA2
7	Control	N	0	2	0	F	86	14	5.7	CA3
7	Control	N	0	2	0	F	86	14	4.8	CA4
7	Control	N	0	2	0	F	86	14	4.7	EC
8	Control	N	0	2	0	F	96	32	4.8	CA2
8	Control	N	0	2	0	F	96	32	5.9	CA3
8	Control	N	0	2	0	F	96	32	4.7	CA4
8	Control	N	0	2	0	F	96	32	5.7	EC
9	AD	I	2	2	2	F	86	8	4.1	CA1
9	AD	I	2	2	2	F	86	8	3.6	CA2
9	AD	I	2	2	2	F	86	8	4.2	CA3
9	AD	I	2	2	2	F	86	8	3	CA4
9	AD	I	2	2	2	F	86	8	3.5	EC
10	Control	N	0	2	0	F	86	23	6.5	CA1
10	Control	N	0	2	0	F	86	23	6.7	CA2
10	Control	N	0	2	0	F	86	23	6.5	CA3
10	Control	N	0	2	0	F	86	23	6.3	CA4
10	Control	N	0	2	0	F	86	23	6.4	EC
11	Control	N	1	1	0	M	75	62	2.8	CA1
11	Control	N	1	1	0	M	75	62	2.9	CA2
11	Control	N	1	1	0	M	75	62	2.7	CA3
11	Control	N	1	1	0	M	75	62	2.8	CA4
11	Control	N	1	1	0	M	75	62	2.1	EC
12	AD	I	3	2	3	F	84	4	6.7	CA1
12	AD	I	3	2	3	F	84	4	4.8	CA2
12	AD	I	3	2	3	F	84	4	4.8	CA3
12	AD	I	3	2	3	F	84	4	4.8	CA4
12	AD	I	3	2	3	F	84	4	6.1	EC
13	AD	I	2	2	1	F	86	18	5.6	CA1
13	AD	I	2	2	1	F	86	18	5.9	CA2
13	AD	I	2	2	1	F	86	18	5.8	CA3
13	AD	I	2	2	1	F	86	18	5.1	CA4
13	AD	I	2	2	1	F	86	18	5.1	EC
14	Control	N	0	0	0	M	62	18.5	5.2	CA1
14	Control	N	0	0	0	M	62	18.5	6.6	CA2
14	Control	N	0	0	0	M	62	18.5	6.9	CA3
14	Control	N	0	0	0	M	62	18.5	6.5	CA4
14	Control	N	0	0	0	M	62	18.5	6.2	EC
15	Control	N	0	0	0	F	64	10	6.1	CA1
15	Control	N	0	0	0	F	64	10	6.4	CA2
15	Control	N	0	0	0	F	64	10	5	CA3
15	Control	N	0	0	0	F	64	10	5.4	CA4
15	Control	N	0	0	0	F	64	10	5.6	EC
16	Control	N	0	1	0	M	64	12	5.6	CA1
16	Control	N	0	1	0	M	64	12	5.4	CA2
16	Control	N	0	1	0	M	64	12	4.5	CA3
16	Control	N	0	1	0	M	64	12	5.3	CA4
16	Control	N	0	1	0	M	64	12	6.1	EC
17	Control	N	1	2	1	M	86	10	5.2	CA1
17	Control	N	1	2	1	M	86	10	6.4	CA2
17	Control	N	1	2	1	M	86	10	6.1	CA3
17	Control	N	1	2	1	M	86	10	5.5	CA4
17	Control	N	1	2	1	M	86	10	5.8	EC
18	Control	N	0	2	0	F	89	22.5	4.8	CA1
18	Control	N	0	2	0	F	89	22.5	5.6	CA2
18	Control	N	0	2	0	F	89	22.5	4.8	CA3
18	Control	N	0	2	0	F	89	22.5	5.7	CA4
18	Control	N	0	2	0	F	89	22.5	5.9	EC
19	Control	N	1	1	2	M	86	20.5	6.4	CA1
19	Control	N	1	1	2	M	86	20.5	6.5	CA2
19	Control	N	1	1	2	M	86	20.5	6.1	CA3
19	Control	N	1	1	2	M	86	20.5	5.7	CA4
19	Control	N	1	1	2	M	86	20.5	6.4	EC
20	Control	N	0	1	0	M	86	5	4.6	CA1
20	Control	N	0	1	0	M	86	5	4	CA2
20	Control	N	0	1	0	M	86	5	4.7	CA3
20	Control	N	0	1	0	M	86	5	5.1	CA4
20	Control	N	0	1	0	M	86	5	5.1	EC
21	Control	N	0	2	0	M	95	5	7.6	CA1
21	Control	N	0	2	0	M	95	5	7.3	CA2
21	Control	N	0	2	0	M	95	5	7.8	CA3
21	Control	N	0	2	0	M	95	5	6.7	CA4
21	Control	N	0	2	0	M	95	5	7.3	EC
22	Control	N	0	1	0	M	86	14	6.2	CA1
22	Control	N	0	1	0	M	86	14	6.1	CA2
22	Control	N	0	1	0	M	86	14	5.4	CA3
22	Control	N	0	1	0	M	86	14	5.3	CA4
22	Control	N	0	1	0	M	86	14	5.5	EC
23	AD	I	1	2	2	M	102	46	5.3	CA1
23	AD	I	1	2	2	M	102	46	5.8	CA2
23	AD	I	1	2	2	M	102	46	6.2	CA3
23	AD	I	1	2	2	M	102	46	5	CA4
23	AD	I	1	2	2	M	102	46	4.7	EC
24	Control	N	0	2	0	M	71	10	3.4	CA1
24	Control	N	0	2	0	M	71	10	3.4	CA2
24	Control	N	0	2	0	M	71	10	4.6	CA3
24	Control	N	0	2	0	M	71	10	3.2	CA4
24	Control	N	0	2	0	M	71	10	2.8	EC
25	AD	I	2	3	2	F	91	12	3.3	CA1
25	AD	I	2	3	2	F	91	12	3.9	CA2
25	AD	I	2	3	2	F	91	12	2.6	CA3
25	AD	I	2	3	2	F	91	12	2.7	CA4
25	AD	I	2	3	2	F	91	12	2.7	EC
26	Control	N	0	2	0	F	74	21	6.9	CA1
26	Control	N	0	2	0	F	74	21	5.9	CA2
26	Control	N	0	2	0	F	74	21	6	CA3
26	Control	N	0	2	0	F	74	21	6.2	CA4
26	Control	N	0	2	0	F	74	21	6.7	EC
27	Control	N	1	2	1	F	96	9	5.4	CA1
27	Control	N	1	2	1	F	96	9	4.3	CA2
27	Control	N	1	2	1	F	96	9	5.3	CA3
27	Control	N	1	2	1	F	96	9	4.9	CA4
27	Control	N	1	2	1	F	96	9	4.7	EC
28	Control	N	0	1	0	M	72	39	6.2	CA1
28	Control	N	0	1	0	M	72	39	6.1	CA2
28	Control	N	0	1	0	M	72	39	5.1	CA3
28	Control	N	0	1	0	M	72	39	4.9	CA4
28	Control	N	0	1	0	M	72	39	5.8	EC
29	AD	I	3	2	3	M	91	16.5	3.8	CA1
29	AD	I	3	2	3	M	91	16.5	4.6	CA2
29	AD	I	3	2	3	M	91	16.5	5.2	CA3
29	AD	I	3	2	3	M	91	16.5	2.2	CA4
29	AD	I	3	2	3	M	91	16.5	3	EC
30	Control	N	1	2	0	M	74	28	5.2	CA2
30	Control	N	1	2	0	M	74	28	5.2	CA3
30	Control	N	1	2	0	M	74	28	4.2	CA4
30	Control	N	1	2	0	M	74	28	5.2	EC
31	AD	H	3	3	3	F	81	8	2.8	CA1
31	AD	H	3	3	3	F	81	8	3	CA2
31	AD	H	3	3	3	F	81	8	2.7	CA3
31	AD	H	3	3	3	F	81	8	3.1	CA4
31	AD	H	3	3	3	F	81	8	2.5	EC
32	AD	H	3	3	3	F	90	91.3	3.4	CA1
32	AD	H	3	3	3	F	90	91.3	4.9	CA2
32	AD	H	3	3	3	F	90	91.3	2.9	CA3
32	AD	H	3	3	3	F	90	91.3	2.6	CA4
32	AD	H	3	3	3	F	90	91.3	2.8	EC
33	Control	N	0	2	2	F	89	12.3	5.4	CA1
33	Control	N	0	2	2	F	89	12.3	6.1	CA2
33	Control	N	0	2	2	F	89	12.3	6.2	CA3
33	Control	N	0	2	2	F	89	12.3	6	CA4
33	Control	N	0	2	2	F	89	12.3	6.3	EC
34	AD	I	2	2	2	F	88	7	3.8	CA1
34	AD	I	2	2	2	F	88	7	3.4	CA2
34	AD	I	2	2	2	F	88	7	2.9	CA3
34	AD	I	2	2	2	F	88	7	3.1	CA4
34	AD	I	2	2	2	F	88	7	3.8	EC
35	AD	I	1	2	2	F	89	6.5	2.3	CA1
35	AD	I	1	2	2	F	89	6.5	2.5	CA2
35	AD	I	1	2	2	F	89	6.5	2.6	CA3
35	AD	I	1	2	2	F	89	6.5	2.6	CA4
35	AD	I	1	2	2	F	89	6.5	2.3	EC
36	AD	I	2	3	3	M	77	4	3.4	CA1
36	AD	I	2	3	3	M	77	4	3.8	CA2
36	AD	I	2	3	3	M	77	4	3.4	CA3
36	AD	I	2	3	3	M	77	4	4.2	CA4
36	AD	I	2	3	3	M	77	4	3.7	EC
37	AD	I	2	3	3	F	86	5.5	4.4	CA1
37	AD	I	2	3	3	F	86	5.5	3.5	CA2
37	AD	I	2	3	3	F	86	5.5	3.2	CA3
37	AD	I	2	3	3	F	86	5.5	2.9	CA4
37	AD	I	2	3	3	F	86	5.5	3	EC
38	AD	I	2	3	3	M	89	11	2.4	CA1
38	AD	I	2	3	3	M	89	11	2.5	CA2
38	AD	I	2	3	3	M	89	11	2.5	CA3
38	AD	I	2	3	3	M	89	11	2.3	CA4
38	AD	I	2	3	3	M	89	11	2.3	EC
39	AD	I	1	2	3	M	86	7	2.6	CA1
39	AD	I	1	2	3	M	86	7	3	CA2
39	AD	I	1	2	3	M	86	7	2.8	CA3
39	AD	I	1	2	3	M	86	7	2.6	CA4
39	AD	I	1	2	3	M	86	7	2.9	EC
40	AD	H	3	3	3	M	98	3	2.5	CA1
40	AD	H	3	3	3	M	98	3	2.6	CA2
40	AD	H	3	3	3	M	98	3	2.8	CA3
40	AD	H	3	3	3	M	98	3	3.2	CA4
40	AD	H	3	3	3	M	98	3	3.2	EC
41	AD	I	3	2	2	F	75	8	2.5	CA1
41	AD	I	3	2	2	F	75	8	2.8	CA2
41	AD	I	3	2	2	F	75	8	2.9	CA3
41	AD	I	3	2	2	F	75	8	2.6	CA4
41	AD	I	3	2	2	F	75	8	2.6	EC
42	AD	I	1	2	2	M	94	4.3	2.7	CA1
42	AD	I	1	2	2	M	94	4.3	3.1	CA2
42	AD	I	1	2	2	M	94	4.3	2.8	CA3
42	AD	I	1	2	2	M	94	4.3	2.4	CA4
42	AD	I	1	2	2	M	94	4.3	3	EC
43	AD	I	2	2	2	F	93	7.3	2.6	CA1
43	AD	I	2	2	2	F	93	7.3	2.6	CA2
43	AD	I	2	2	2	F	93	7.3	3	CA3
43	AD	I	2	2	2	F	93	7.3	3.8	CA4
43	AD	I	2	2	2	F	93	7.3	3.5	EC
44	AD	H	3	3	2	M	88	3.3	4	CA1
44	AD	H	3	3	2	M	88	3.3	2.5	CA2
44	AD	H	3	3	2	M	88	3.3	2.4	CA3
44	AD	H	3	3	2	M	88	3.3	2	CA4
44	AD	H	3	3	2	M	88	3.3	6.3	EC
45	AD	I	2	3	2	F	86	4	7.3	CA1
45	AD	I	2	3	2	F	86	4	7.9	CA2
45	AD	I	2	3	2	F	86	4	6.2	CA3
45	AD	I	2	3	2	F	86	4	7.1	CA4
45	AD	I	2	3	2	F	86	4	6.7	EC
46	AD	I	1	3	2	F	88	4.5	6.6	CA1
46	AD	I	1	3	2	F	88	4.5	6.3	CA2
46	AD	I	1	3	2	F	88	4.5	6.6	CA3
46	AD	I	1	3	2	F	88	4.5	6.2	CA4
46	AD	I	1	3	2	F	88	4.5	7.5	EC
47	AD	H	3	3	3	F	85	4.5	4.8	CA1
47	AD	H	3	3	3	F	85	4.5	5.7	CA2
47	AD	H	3	3	3	F	85	4.5	4.8	CA3
47	AD	H	3	3	3	F	85	4.5	4.5	CA4
47	AD	H	3	3	3	F	85	4.5	4.3	EC
48	AD	H	3	3	3	M	85	23	5.1	CA1
48	AD	H	3	3	3	M	85	23	4.3	CA2
48	AD	H	3	3	3	M	85	23	3.9	CA3
48	AD	H	3	3	3	M	85	23	3.5	CA4
48	AD	H	3	3	3	M	85	23	4.7	EC
49	AD	H	3	3	3	F	90	3.5	5.4	CA1
49	AD	H	3	3	3	F	90	3.5	5.4	CA2
49	AD	H	3	3	3	F	90	3.5	4.4	CA3
49	AD	H	3	3	3	F	90	3.5	3.2	CA4
49	AD	H	3	3	3	F	90	3.5	4.2	EC
50	AD	H	3	3	3	M	89	4.5	4.8	CA1
50	AD	H	3	3	3	M	89	4.5	4.9	CA2
50	AD	H	3	3	3	M	89	4.5	4.7	CA3
50	AD	H	3	3	3	M	89	4.5	4.8	CA4
50	AD	H	3	3	3	M	89	4.5	5	EC
51	AD	H	3	3	2	M	89	3	7.3	CA1
51	AD	H	3	3	2	M	89	3	7.5	CA2
51	AD	H	3	3	2	M	89	3	7.5	CA3
51	AD	H	3	3	2	M	89	3	6.8	CA4
51	AD	H	3	3	2	M	89	3	6.7	EC
52	AD	H	3	3	3	M	85	26	3.9	CA1
52	AD	H	3	3	3	M	85	26	5.4	CA2
52	AD	H	3	3	3	M	85	26	4.5	CA3
52	AD	H	3	3	3	M	85	26	4.7	CA4
52	AD	H	3	3	3	M	85	26	5.2	EC
53	AD	H	3	3	2	M	89	4.5	4.3	CA1
53	AD	H	3	3	2	M	89	4.5	5.7	CA2
53	AD	H	3	3	2	M	89	4.5	5.7	CA3
53	AD	H	3	3	2	M	89	4.5	5.6	CA4
53	AD	H	3	3	2	M	89	4.5	4.1	EC

## Sheet: S2
Table S1 Primer sequences
Gene	Species	Forward (5'-3')	Reverse (5'-3')
ACTB	Mouse	CCTCCCTGGAGAAGAGCTATG	TTACGGATGTCAACGTCACAC
ACTB	Rat	AAGTCCCTCACCCTCCCAAAAG	AAGCAATGCTGTCACCTTCCC
GAPDH	Human	CATCACTGCCACCCAGAAGACTG	ATGCCAGTGAGCTTCCCGTTCAG
IL-1β	Mouse	TGGACCTTCCAGGATGAGGACA	GTTCATCTCGGAGCCTGTAGTG
IL-1β	Rat	TTCATCTTTGAAGAAGAGCCC	CTGTCTAATGGGAACATCACAC
IL-6	Mouse	TACCACTTCACAAGTCGGAGGC	CTGCAAGTGCATCATCGTTGTTC
IL-6	Rat	ATTGTATGAACAGCGATGATGCAC	CCAGGTAGAAACGGAACTCCAGA
RN7SL1	Human	GTGTCCGCACTAAGTTCGG	TATTCACAGGCGCGATCC
RN7SL1	Mouse, Rat	GCTACTCGGGAGGCTGAGACA	TATTCACAGGCGCGATCC
TNF-α	Mouse	GGTGCCTATGTCTCAGCCTCTT	GCCATAGAACTGATGAGAGGGAG
TNF-α	Rat	TCAGTTCCATGGCCCAGAC	GTTGTCTTTGAGATCCATGCCATT

## Sheet: S3
Table S3 DELncs in five hippocampal–entorhinal system subfields
DELncs, differentially expressed lncRNAs
CA1								CA2								CA3								CA4								EC
Ensembl ID	BaseMean	Log2Fold-change	LfcSE	Stat	P-value	P.adjust		Ensembl ID	BaseMean	Log2Fold-change	LfcSE	Stat	P-value	P.adjust		Ensembl ID	BaseMean	Log2Fold-change	LfcSE	Stat	P-value	P.adjust		Ensembl ID	BaseMean	Log2Fold-change	LfcSE	Stat	P-value	P.adjust		Ensembl ID	BaseMean	Log2Fold-change	LfcSE	Stat	P-value	P.adjust
ENST00000508832	6.02601	-4.33494	0.730547	-5.93383	2.95945e-09	9.69221e-06		ENST00000618786	375464	3.15296	0.475183	6.63527	3.23916e-11	2.24053e-07		ENST00000363442	25.1008	2.93315	0.492512	5.95549	2.59298e-09	1.73963e-05		ENST00000618786	430079	3.52167	0.466534	7.54858	4.40025e-14	2.91737e-10		MSTRG.146714.1	11.9863	3.52799	0.598507	5.89465	3.75468e-09	2.70637e-05
ENST00000618786	433436	3.03236	0.5019	6.04176	1.52442e-09	9.69221e-06		ENST00000363442	27.4355	3.01488	0.463529	6.5042	7.81066e-11	2.70132e-07		ENST00000450885	92.1589	5.10753	0.916826	5.57089	2.53444e-08	5.66785e-05		ENST00000363618	2919.71	2.40044	0.344037	6.97729	3.00926e-12	9.9757e-09		ENST00000363442	29.3506	2.85473	0.494586	5.77196	7.8354e-09	2.82388e-05
ENST00000363618	3272.61	2.08302	0.374601	5.56064	2.68782e-08	5.86841e-05		ENST00000363618	2894.07	1.92779	0.328151	5.87472	4.23567e-09	7.32454e-06		ENST00000618786	392583	2.95148	0.528903	5.58039	2.39978e-08	5.66785e-05		ENST00000363442	24.9014	3.41929	0.513347	6.66078	2.7238e-11	6.0196e-08		ENST00000393073	118.292	1.5854	0.286841	5.52712	3.25531e-08	7.02007e-05
ENST00000363442	31.4829	2.8632	0.524186	5.46219	4.70308e-08	7.70129e-05		ENST00000596631	77.4862	0.970394	0.164594	5.89569	3.73123e-09	7.32454e-06		ENST00000363618	2749.08	1.9217	0.368522	5.2146	1.84219e-07	0.000308981		ENST00000365188	173.885	2.1019	0.320517	6.55783	5.45957e-11	9.04924e-08		ENST00000397627	70.3565	1.51348	0.277396	5.45601	4.86964e-08	7.02007e-05
ENST00000365188	190.338	1.92635	0.356623	5.40163	6.60386e-08	8.65106e-05		ENST00000554669	11.5785	2.85384	0.490197	5.82183	5.82067e-09	8.05232e-06		MSTRG.118053.1	30.2371	3.42904	0.688718	4.97887	6.39572e-07	0.000858178		ENST00000580476	2276.46	3.14296	0.513348	6.12248	9.21288e-10	1.22163e-06		MSTRG.136770.1	30.8338	3.86447	0.707331	5.46345	4.66977e-08	7.02007e-05
ENST00000563192	12.4946	1.60643	0.311289	5.16057	2.46206e-07	0.000268774		ENST00000397627	75.5688	1.5947	0.287909	5.5389	3.04378e-08	3.50897e-05		ENST00000580476	3243.18	2.7761	0.574945	4.82846	1.3759e-06	0.00153849		ENST00000436882	47.6822	2.22639	0.368621	6.03978	1.54325e-09	1.70529e-06		ENST00000436882	60.4905	2.09223	0.386401	5.41465	6.14085e-08	7.23321e-05
ENST00000584058	57217	1.5937	0.328042	4.85822	1.18446e-06	0.00110832		ENST00000436882	55.7536	2.03505	0.370243	5.49654	3.87316e-08	3.82724e-05		ENST00000623414	22.827	1.77732	0.374404	4.74706	2.06397e-06	0.00197817		ENST00000418877	67.1885	1.4989	0.264601	5.66477	1.47224e-08	1.39442e-05		ENST00000452173	19.0326	3.88985	0.721606	5.39054	7.02448e-08	7.23321e-05
ENST00000442758	16.9888	3.27076	0.71117	4.59913	4.2426e-06	0.00305772		ENST00000580476	2392.24	2.98438	0.563526	5.29591	1.18425e-07	0.000102394		ENST00000450314	10.8532	2.45952	0.527033	4.66673	3.06035e-06	0.00256649		ENST00000406017	8.35017	2.00217	0.356011	5.62392	1.86674e-08	1.54706e-05		ENST00000618786	376044	2.72944	0.509724	5.35474	8.56777e-08	7.71956e-05
ENST00000580438	81.4796	-1.31595	0.287377	-4.57917	4.66828e-06	0.00305772		MSTRG.37005.1	24.9951	2.84147	0.543872	5.22452	1.74607e-07	0.000134195		ENST00000365188	163.727	1.53658	0.33157	4.63424	3.58243e-06	0.0026705		ENST00000584058	51974.3	1.8609	0.334924	5.55619	2.7573e-08	2.03121e-05		ENST00000580476	945.313	2.5178	0.476573	5.28314	1.26992e-07	0.000101706
ENST00000596631	75.4209	1.01623	0.221071	4.59683	4.28961e-06	0.00305772		ENST00000418877	65.9011	1.28001	0.251515	5.08919	3.59597e-07	0.000226121		ENST00000436882	48.7013	1.97865	0.434088	4.55818	5.15982e-06	0.00315904		ENST00000393073	93.427	1.67572	0.321208	5.21695	1.81894e-07	0.000120596		ENST00000429124	47.9399	-3.53447	0.674025	-5.24383	1.57277e-07	0.000113365
MSTRG.144141.1	20.8039	2.65781	0.585393	4.54022	5.61965e-06	0.00334625		MSTRG.118053.1	38.9484	3.3824	0.66392	5.09459	3.495e-07	0.000226121		MSTRG.146714.1	15.734	2.84591	0.626606	4.54179	5.5779e-06	0.00315904		ENST00000363046	13147.3	2.03043	0.396173	5.1251	2.97374e-07	0.000166065		ENST00000616512	46.2698	0.900652	0.177563	5.0723	3.93031e-07	0.000236081
ENST00000420957	5.4207	-2.68145	0.604929	-4.43267	9.30742e-06	0.00438076		ENST00000393073	124.3	1.33071	0.27024	4.92418	8.47152e-07	0.000488312		ENST00000610494	32.6405	-2.51388	0.570298	-4.40801	1.04325e-05	0.00538395		ENST00000450314	14.0353	2.61432	0.511811	5.10798	3.25617e-07	0.000166065		MSTRG.144141.1	20.6936	2.87397	0.566562	5.07266	3.92302e-07	0.000236081
ENST00000487154	35.09	0.83898	0.188848	4.44263	8.88678e-06	0.00438076		ENST00000584058	49455	1.53496	0.313871	4.89042	1.00621e-06	0.000535379		MSTRG.144141.1	26.6645	2.66952	0.612536	4.35813	1.31176e-05	0.00628614		ENST00000555291	24.2195	-1.38537	0.270484	-5.12183	3.02586e-07	0.000166065		MSTRG.82031.1	41.0542	3.20597	0.634097	5.05596	4.28234e-07	0.00023744
ENST00000575305	53.3535	0.913784	0.206208	4.43137	9.36346e-06	0.00438076		ENST00000450314	12.1757	2.08016	0.430058	4.83694	1.31852e-06	0.000651443		ENST00000397627	66.5895	1.38009	0.326182	4.23103	2.32623e-05	0.00867038		ENST00000457554	45.5492	2.05494	0.406216	5.05874	4.22036e-07	0.00018654		ENST00000572067	35.0948	0.963321	0.193992	4.96577	6.84298e-07	0.000352316
ENST00000559458	6.93139	3.75446	0.856495	4.38352	1.16778e-05	0.00509929		ENST00000444843	5.48666	2.61089	0.545443	4.78673	1.6952e-06	0.000781713		ENST00000418877	66.9858	1.18407	0.278284	4.2549	2.09146e-05	0.00867038		ENST00000614284	11.3842	3.03147	0.597904	5.07016	3.97477e-07	0.00018654		MSTRG.18558.1	10.0164	3.19452	0.648059	4.92937	8.24971e-07	0.000396426
ENST00000503704	3.55227	-2.86723	0.673299	-4.25848	2.0582e-05	0.00842577		ENST00000365188	181.104	1.50868	0.316504	4.76672	1.87247e-06	0.00080949		ENST00000563192	10.0817	1.47437	0.347582	4.24179	2.21747e-05	0.00867038		ENST00000444843	5.08028	2.66261	0.530147	5.02239	5.10313e-07	0.000211461		ENST00000460866	15.3173	-1.15885	0.238112	-4.86683	1.13404e-06	0.000510884
ENST00000436882	55.2905	1.72442	0.406769	4.23932	2.24202e-05	0.00849294		ENST00000422457	85.4199	1.39671	0.294507	4.74255	2.11048e-06	0.000858719		ENST00000634783	9.10274	-1.09802	0.259457	-4.23201	2.31612e-05	0.00867038		ENST00000363217	407.253	2.29973	0.467381	4.92046	8.63391e-07	0.000332007		ENST00000513560	25.8936	-3.80953	0.790836	-4.81709	1.45665e-06	0.000617618
ENST00000580476	2025.51	2.44601	0.578213	4.23029	2.33394e-05	0.00849294		ENST00000606374	4.58798	-1.88067	0.401064	-4.6892	2.74277e-06	0.00105399		ENST00000604052	20.2209	-1.31045	0.312125	-4.1985	2.68692e-05	0.00948764		ENST00000589905	10.8057	2.52234	0.513503	4.91203	9.01377e-07	0.000332007		ENST00000480931	7.14809	2.13315	0.444999	4.79361	1.63803e-06	0.000621416
ENST00000603893	3.50152	2.23724	0.534963	4.18206	2.88884e-05	0.00995891		ENST00000584958	14.383	-1.04125	0.22314	-4.66634	3.06611e-06	0.00111623		ENST00000572067	30.4159	0.875869	0.209842	4.17395	2.9936e-05	0.010042		ENST00000397627	55.7241	1.73489	0.355952	4.87395	1.09391e-06	0.000381718		MSTRG.117315.1	29.7552	2.20747	0.459728	4.8017	1.57327e-06	0.000621416
ENST00000397627	76.9599	1.23938	0.298257	4.1554	3.24715e-05	0.0101953		MSTRG.146714.1	14.7787	3.39983	0.739472	4.59765	4.27287e-06	0.00147777		MSTRG.37005.1	26.0335	2.82488	0.684936	4.1243	3.71868e-05	0.0116809		MSTRG.136770.1	23.5911	3.116	0.641597	4.85664	1.19397e-06	0.000395801		ENST00000554669	13.0812	3.00181	0.627772	4.7817	1.73822e-06	0.000626456
ENST00000621597	25.5011	0.854208	0.205641	4.15389	3.26873e-05	0.0101953		ENST00000363217	262.29	2.00315	0.441778	4.5343	5.77956e-06	0.00187211		ENST00000623692	8.83573	3.695	0.902435	4.09448	4.23115e-05	0.0118373		ENST00000554988	30.4658	2.53098	0.532321	4.75462	1.98823e-06	0.000627712		ENST00000584958	12.4266	-1.10136	0.234848	-4.68967	2.73649e-06	0.000939269
ENST00000621982	9.19491	-1.67665	0.409179	-4.0976	4.17464e-05	0.0124291		ENST00000442865	15.8652	1.5067	0.332752	4.528	5.95436e-06	0.00187211		ENST00000393073	113.792	1.22184	0.301595	4.05126	5.09427e-05	0.0126583		ENST00000602591	10.7793	3.60619	0.7601	4.74436	2.09165e-06	0.000630348		ENST00000418877	74.859	1.08552	0.238517	4.55114	5.33558e-06	0.00167213
ENST00000451424	64.4504	0.79482	0.199542	3.98323	6.79862e-05	0.018558		ENST00000429124	36.9513	-2.6954	0.60698	-4.44068	8.96753e-06	0.00269689		ENST00000584058	47950.2	1.41532	0.348385	4.06252	4.85454e-05	0.0126583		ENST00000596631	78.7421	1.02121	0.218207	4.67998	2.86899e-06	0.000827017		ENST00000363618	3342.46	1.70798	0.379559	4.49991	6.79836e-06	0.0018632
MSTRG.118053.1	41.1491	3.13934	0.790362	3.97203	7.12618e-05	0.0186706		ENST00000612689	54.6607	0.978789	0.223278	4.38372	1.16668e-05	0.00336246		ENST00000625054	16.8297	-1.94737	0.47997	-4.05727	4.96493e-05	0.0126583		ENST00000442865	13.215	1.75519	0.380646	4.6111	4.00546e-06	0.00110651		ENST00000457554	56.0025	1.49993	0.333088	4.50311	6.69655e-06	0.0018632
ENST00000418877	68.5083	0.947121	0.23912	3.96087	7.46772e-05	0.0188129		ENST00000457554	49.2821	1.60801	0.373613	4.30394	1.67784e-05	0.00464224		ENST00000422457	80.2963	1.32455	0.336708	3.93382	8.36076e-05	0.0183095		ENST00000424235	6.00842	1.91166	0.417063	4.58363	4.56972e-06	0.00121189		ENST00000580438	128.868	-1.38758	0.308742	-4.49432	6.97923e-06	0.0018632
ENST00000465971	24.185	2.16017	0.547012	3.94903	7.8468e-05	0.0190358		ENST00000495392	79.385	1.04427	0.245148	4.25977	2.04641e-05	0.00544425		ENST00000620266	229.231	-4.53107	1.15266	-3.93098	8.46018e-05	0.0183095		ENST00000364938	164.067	1.98987	0.43828	4.54019	5.62039e-06	0.0014332		ENST00000610979	36.3588	1.21504	0.275816	4.40527	1.05653e-05	0.00271982
ENST00000606379	28.6478	0.747632	0.189909	3.93679	8.25774e-05	0.0193172		ENST00000500741	85.7708	2.53454	0.598645	4.2338	2.29774e-05	0.00565161		ENST00000623994	103.325	0.840224	0.213682	3.93212	8.42012e-05	0.0183095		ENST00000451424	61.7082	0.92132	0.203497	4.52744	5.97021e-06	0.00146602		ENST00000450885	146.107	3.47218	0.795283	4.36597	1.26559e-05	0.0031039
ENST00000650515	15.6938	-2.10794	0.53809	-3.91744	8.94928e-05	0.020213		ENST00000580085	95.4622	-0.717444	0.169733	-4.22689	2.36948e-05	0.00565161		ENST00000616512	32.7784	0.76728	0.196019	3.91431	9.06621e-05	0.0190079		ENST00000422457	75.816	1.5485	0.34479	4.49113	7.08448e-06	0.0016775		ENST00000363046	13558.6	1.73718	0.39909	4.35287	1.34369e-05	0.0031039
ENST00000607673	11.3614	-1.08213	0.278689	-3.88294	0.000103201	0.0225321		ENST00000580438	80.549	-1.32818	0.313168	-4.24112	2.22404e-05	0.00565161		ENST00000448494	45.9496	-1.34503	0.349353	-3.85006	0.000118088	0.0240076		ENST00000495392	75.441	1.28229	0.29009	4.42032	9.85548e-06	0.00225317		MSTRG.37005.1	33.0175	2.56482	0.591207	4.33828	1.43602e-05	0.00313661
ENST00000363217	312.924	1.84959	0.478209	3.86774	0.000109848	0.0232099		ENST00000602597	4.64717	1.50299	0.357978	4.19854	2.68641e-05	0.00600044		ENST00000495392	76.3119	1.04418	0.274372	3.80569	0.000141408	0.0279031		ENST00000614046	162.756	1.67348	0.379725	4.40709	1.0477e-05	0.00231542		ENST00000594418	6.7508	1.24524	0.291126	4.27732	1.89154e-05	0.0040023
ENST00000437737	25.1237	1.43448	0.37538	3.82141	0.000132691	0.0271603		MSTRG.18558.1	10.275	3.15446	0.751365	4.1983	2.68923e-05	0.00600044		ENST00000624372	16.3055	1.33492	0.354738	3.76312	0.000167808	0.0312729		ENST00000450026	3.94517	1.96603	0.449587	4.37297	1.22569e-05	0.00253948		ENST00000596631	98.2911	0.92601	0.216798	4.2713	1.9434e-05	0.0040023
ENST00000452173	20.427	2.84706	0.752248	3.78473	0.000153875	0.0279967		ENST00000602802	14.9781	-1.0414	0.249997	-4.16564	3.10481e-05	0.0063184		ENST00000442865	14.782	1.3133	0.351942	3.73158	0.000190282	0.0327334		MSTRG.18558.1	7.53332	3.56441	0.814862	4.37425	1.21849e-05	0.00253948		ENST00000598042	7.34329	3.66181	0.868149	4.21795	2.4653e-05	0.00467628
ENST00000542513	33.1466	-0.835426	0.219569	-3.80484	0.000141893	0.0279967		ENST00000623655	30.2676	0.79336	0.190098	4.17343	3.00047e-05	0.0063184		ENST00000534991	31.6046	0.985735	0.264144	3.73181	0.00019011	0.0327334		ENST00000450885	114.661	3.76811	0.874033	4.31117	1.6239e-05	0.00318577		ENST00000614819	14.2316	1.5708	0.373627	4.20419	2.62014e-05	0.00484256
ENST00000609017	24.4409	0.971906	0.256412	3.7904	0.000150403	0.0279967		MSTRG.144141.1	21.2577	2.65983	0.638528	4.16557	3.10576e-05	0.0063184		ENST00000571975	34.8097	-0.817212	0.219766	-3.71856	0.000200359	0.0331301		ENST00000490252	13.4008	1.19465	0.277191	4.30984	1.63373e-05	0.00318577		ENST00000500741	78.9221	2.70719	0.648734	4.17303	3.00575e-05	0.00528425
MSTRG.18558.1	9.29351	2.93541	0.77464	3.78939	0.000151019	0.0279967		ENST00000617896	8.57024	1.40807	0.344209	4.09074	4.30002e-05	0.00849807		ENST00000582557	13.7046	-1.43761	0.386879	-3.71592	0.000202464	0.0331301		ENST00000625845	37.7021	2.51045	0.584246	4.29691	1.73199e-05	0.00328089		ENST00000624239	149.299	-0.94926	0.228204	-4.1597	3.18668e-05	0.00546894
ENST00000525867	19.1871	1.70394	0.452386	3.76657	0.000165507	0.0292992		ENST00000497063	24.8049	-1.06348	0.260408	-4.08389	4.42875e-05	0.00850936		ENST00000561999	13.1854	1.46195	0.394506	3.70578	0.000210744	0.0333793		ENST00000624094	27.7963	2.66289	0.622244	4.27949	1.87324e-05	0.00344988		ENST00000363217	431.491	1.93737	0.46871	4.13341	3.57414e-05	0.00599126
ENST00000417721	7.39197	1.46926	0.394274	3.7265	0.000194159	0.0295754		MSTRG.136770.1	27.3355	3.23457	0.794021	4.07366	4.6281e-05	0.00858233		ENST00000596631	76.9322	0.769746	0.208047	3.69987	0.000215707	0.0333793		ENST00000450819	23.588	1.23447	0.292502	4.22036	2.43912e-05	0.00437064		ENST00000558361	16.3007	-0.848053	0.206539	-4.10603	4.02521e-05	0.00659402
ENST00000462007	3.9859	2.28353	0.612703	3.72698	0.000193787	0.0295754		MSTRG.82031.1	13.915	1.80833	0.444381	4.06933	4.71488e-05	0.00858233		ENST00000450819	25.1579	1.1053	0.301601	3.66479	0.000247543	0.036906		ENST00000390930	173.669	1.88559	0.45231	4.16881	3.06197e-05	0.00534232		ENST00000565297	8.41069	2.39569	0.589606	4.06321	4.84027e-05	0.00775304
ENST00000500902	6.25327	-1.32569	0.354725	-3.73723	0.00018606	0.0295754		ENST00000454037	11.4409	0.960155	0.23726	4.04684	5.19136e-05	0.00881784		ENST00000624094	19.482	2.41119	0.666444	3.61799	0.000296899	0.0433021		ENST00000485071	218.662	1.15876	0.278444	4.16153	3.16119e-05	0.00537402		ENST00000601296	151.492	0.857458	0.211868	4.04714	5.18465e-05	0.00778562
ENST00000512118	21.8315	-0.931931	0.248836	-3.74516	0.000180279	0.0295754		ENST00000462007	3.93333	2.09517	0.518658	4.0396	5.35419e-05	0.00881784		MSTRG.117315.1	13.0052	1.60568	0.444926	3.60887	0.000307534	0.0438988		ENST00000454348	15.4049	2.16848	0.52225	4.15219	3.29303e-05	0.0054582		ENST00000625845	46.2154	2.3223	0.573116	4.05206	5.07677e-05	0.00778562
ENST00000518481	19.9429	1.96724	0.523634	3.7569	0.000172033	0.0295754		ENST00000569852	27.6512	1.85669	0.45913	4.04393	5.25617e-05	0.00881784		ENST00000389261	5.38988	2.0001	0.534307	3.74336	0.000181579	0.0327334		ENST00000479270	3.46389	2.51619	0.608062	4.13804	3.50287e-05	0.00566439		ENST00000365188	208.228	1.48279	0.367801	4.0315	5.54212e-05	0.0079583
ENST00000560584	11.5661	5.30455	1.41773	3.74157	0.000182872	0.0295754		ENST00000609682	47.4772	0.871793	0.21504	4.0541	5.03267e-05	0.00881784		ENST00000394974	6.96386	1.40276	0.353842	3.96436	7.35945e-05	0.0176338		MSTRG.146714.1	7.94828	2.50046	0.612622	4.08156	4.47343e-05	0.00706164		ENST00000420957	8.29012	-2.82265	0.701593	-4.0232	5.74128e-05	0.0079583
ENST00000422457	93.2465	1.09715	0.297194	3.6917	0.000222756	0.0331603		ENST00000450026	3.41804	1.81529	0.450905	4.02588	5.67633e-05	0.00913097		ENST00000444843	4.68519	2.13434	0.521295	4.0943	4.23453e-05	0.0118373		ENST00000425797	87.1201	1.55055	0.382194	4.05697	4.97141e-05	0.00732455		ENST00000609682	47.1844	0.848971	0.210972	4.0241	5.71944e-05	0.0079583
ENST00000454490	7.80387	-1.64046	0.446233	-3.67624	0.0002367	0.0335735		ENST00000418592	749.591	-0.848133	0.211722	-4.00587	6.17884e-05	0.00971341		ENST00000461726	4.90988	2.22582	0.540577	4.11748	3.83036e-05	0.0116809		ENST00000521854	32.0123	2.3962	0.590145	4.06035	4.89984e-05	0.00732455		ENST00000563192	17.353	1.21423	0.303511	4.00062	6.3177e-05	0.00859208
ENST00000586091	18.5906	1.81025	0.493379	3.66909	0.000243411	0.0335735		ENST00000623032	9.94171	-1.12494	0.281202	-4.00046	6.32201e-05	0.00971764		ENST00000512322	5.61657	-4.98569	1.0984	-4.53907	5.65039e-06	0.00315904		ENST00000580510	6.70368	-1.53354	0.377038	-4.06735	4.75515e-05	0.00732455		ENST00000390930	191.697	1.69297	0.427662	3.95867	7.53693e-05	0.00988688
ENST00000624332	181.728	-1.3633	0.371842	-3.66635	0.000246035	0.0335735		ENST00000553829	8.13782	1.50756	0.377873	3.98959	6.61877e-05	0.00995261		ENST00000564248	5.14555	-3.29066	0.8903	-3.69613	0.000218913	0.0333793		ENST00000563989	18.0714	-2.17667	0.537351	-4.05073	5.10577e-05	0.00735896		ENST00000551890	9.58513	1.25598	0.317291	3.95844	7.5441e-05	0.00988688
MSTRG.136770.1	24.6588	2.9843	0.812411	3.67339	0.000239351	0.0335735		MSTRG.93867.1	52.5376	-1.5765	0.396713	-3.97389	7.07071e-05	0.010406		ENST00000597154	7.47624	-2.02871	0.538908	-3.76449	0.000166891	0.0312729		ENST00000610421	2.80513	-2.06303	0.513067	-4.02099	5.79546e-05	0.00817529		ENST00000406017	8.9699	1.31266	0.333296	3.93843	8.20167e-05	0.0104852
ENST00000463987	8.2506	2.39668	0.654815	3.66008	0.000252137	0.033704		ENST00000463987	8.98326	2.07122	0.52425	3.95082	7.78849e-05	0.0112235										ENST00000443998	165.497	1.08223	0.269585	4.01442	5.9593e-05	0.00823128		ENST00000419639	43.2173	1.43546	0.364717	3.93581	8.29156e-05	0.0104852
ENST00000554243	175.876	1.3099	0.35922	3.6465	0.000265833	0.0348242		ENST00000438685	24.6939	-0.757374	0.192705	-3.93023	8.48642e-05	0.0117469										MSTRG.144141.1	30.2291	2.82325	0.704148	4.00945	6.08598e-05	0.00823471		ENST00000534988	8.73917	0.961159	0.245507	3.91499	9.04063e-05	0.0112353
ENST00000442865	13.8101	1.18222	0.327708	3.60755	0.000309098	0.0369222		ENST00000619443	9.20927	1.15227	0.293191	3.93009	8.49131e-05	0.0117469										ENST00000634876	19.798	1.13011	0.285233	3.96207	7.43036e-05	0.00985266		ENST00000233836	32.4001	-0.86663	0.222057	-3.90273	9.5112e-05	0.0116198
ENST00000457554	49.8806	1.30956	0.362589	3.6117	0.000304194	0.0369222		ENST00000363046	15398.6	1.50303	0.384672	3.9073	9.33319e-05	0.0119551										ENST00000233836	32.1276	-1.06206	0.268779	-3.95145	7.76806e-05	0.0100985		ENST00000425797	106.467	1.16707	0.300126	3.88862	0.000100817	0.0119129
ENST00000505161	4.31514	-1.54852	0.428607	-3.61291	0.000302778	0.0369222		ENST00000378432	89.3288	0.601821	0.153998	3.90797	9.30731e-05	0.0119551										ENST00000416455	16.2486	-0.859801	0.218236	-3.93978	8.15567e-05	0.0103807		ENST00000505161	8.36351	-1.58936	0.408478	-3.89094	9.98574e-05	0.0119129
ENST00000601296	121.005	0.716667	0.197908	3.6212	0.000293234	0.0369222		ENST00000503709	20.7749	2.21996	0.566188	3.9209	8.82203e-05	0.0119551										ENST00000437846	11.3607	-1.0798	0.274367	-3.93562	8.29827e-05	0.0103807		ENST00000428678	6.16853	1.1363	0.293613	3.87005	0.000108811	0.0126502
ENST00000648077	4.89656	-2.4819	0.688124	-3.60677	0.000310033	0.0369222		ENST00000626198	12.39	0.958377	0.245127	3.90972	9.2404e-05	0.0119551										ENST00000424450	39.0723	1.02363	0.263546	3.88407	0.000102724	0.0123829		ENST00000458748	1648.1	2.01504	0.523687	3.84779	0.000119187	0.0136365
ENST00000606496	7.50345	1.89274	0.525853	3.59938	0.000318979	0.0373091		ENST00000568966	46.3149	-2.6117	0.669528	-3.90081	9.58721e-05	0.0120572										ENST00000624372	17.2042	1.42933	0.367845	3.88568	0.000102042	0.0123829		ENST00000532151	25.4973	-0.75077	0.195775	-3.83487	0.000125631	0.014082
ENST00000579745	11.888	-1.17045	0.32728	-3.57629	0.000348511	0.0396766		ENST00000430462	91.7399	-0.730107	0.18852	-3.87284	0.000107576	0.0132876										ENST00000462007	3.35854	2.58514	0.67018	3.85738	0.000114609	0.0133308		ENST00000566085	12.7011	0.879114	0.230421	3.81525	0.000136043	0.0146358
ENST00000598340	15.6394	2.61761	0.732367	3.57417	0.000351334	0.0396766		ENST00000436561	5.09975	1.78179	0.461192	3.86343	0.000111804	0.0135675										ENST00000516672	140.463	1.67331	0.433712	3.85812	0.000114264	0.0133308		ENST00000514630	17.6683	0.986701	0.259738	3.79883	0.000145383	0.0154106
ENST00000540396	8.20028	-1.00175	0.281545	-3.55802	0.000373655	0.041482		ENST00000434808	8.57907	-1.29766	0.337603	-3.84375	0.00012117	0.0138705										ENST00000461726	5.30794	2.1416	0.556455	3.84865	0.00011877	0.0134399		ENST00000606839	15.3321	-1.12312	0.297288	-3.77789	0.000158164	0.0165224
ENST00000393073	133.571	1.05506	0.298261	3.53737	0.000404132	0.0437363		ENST00000461726	5.6689	1.80771	0.470584	3.84143	0.000122322	0.0138705										ENST00000624099	40.1979	0.585163	0.152111	3.84694	0.000119601	0.0134399		ENST00000424450	38.0899	1.03499	0.275159	3.76145	0.000168933	0.0166804
ENST00000625845	43.6122	1.96515	0.556799	3.52938	0.000416542	0.0440056		ENST00000475661	4.93767	1.48029	0.385281	3.8421	0.000121985	0.0138705										ENST00000459748	285.689	1.06179	0.277851	3.82143	0.000132683	0.0146614		ENST00000453136	18.217	1.53943	0.409265	3.76146	0.000168924	0.0166804
ENST00000529369	15.3296	1.51219	0.432922	3.49297	0.000477672	0.0496627		ENST00000604491	23.386	-1.40245	0.364025	-3.85261	0.000116865	0.0138705										ENST00000562749	6.2516	1.83698	0.484077	3.79481	0.000147755	0.0153279		ENST00000418833	13.823	-1.89075	0.505372	-3.7413	0.000183073	0.0176917
ENST00000412502	2.90181	1.87442	0.530201	3.5353	0.000407315	0.0437363		ENST00000568741	14.4549	-2.06514	0.543829	-3.79741	0.000146219	0.0163128										ENST00000564152	14.409	1.57061	0.412765	3.80509	0.00014175	0.0153279		ENST00000641059	20.5138	0.886253	0.236971	3.73991	0.000184084	0.0176917
ENST00000554742	3.02134	2.42832	0.609643	3.98318	6.79987e-05	0.018558		ENST00000565978	11.9189	1.87046	0.493889	3.7872	0.000152353	0.0167274										ENST00000590399	4.67788	1.81015	0.476917	3.79552	0.000147336	0.0153279		ENST00000364938	164.141	1.55648	0.416836	3.73403	0.000188441	0.0178721
								ENST00000437764	8.17419	1.63134	0.433729	3.7612	0.000169098	0.0182758										ENST00000623288	56.1661	-1.41958	0.37412	-3.79447	0.000147962	0.0153279		ENST00000441378	11.1034	1.44341	0.389188	3.70878	0.000208259	0.0192452
								ENST00000417721	7.29888	1.64416	0.438954	3.74563	0.000179944	0.0188586										ENST00000601296	101.39	1.00053	0.265111	3.774	0.000160653	0.0163866		ENST00000607858	10.7302	-1.0647	0.287758	-3.69999	0.000215606	0.0194346
								ENST00000449175	10.1646	2.86772	0.765046	3.74843	0.000177943	0.0188586										ENST00000637957	27.2786	1.4731	0.391524	3.76248	0.000168238	0.0169003		ENST00000614284	8.15108	2.39772	0.648053	3.69988	0.0002157	0.0194346
								ENST00000601296	120.732	0.784547	0.209683	3.74159	0.000182858	0.0188781										ENST00000566411	5.75151	-4.93914	1.31482	-3.75651	0.000172297	0.0170497		ENST00000454348	14.0389	1.79872	0.487027	3.69326	0.000221393	0.0195741
								ENST00000437737	38.0239	1.18784	0.318993	3.72372	0.000196308	0.0199686										ENST00000527564	42.5541	1.08332	0.290603	3.72781	0.000193148	0.018559		ENST00000412946	9.0315	1.36018	0.369567	3.68046	0.00023281	0.0199774
								ENST00000607496	13.4534	-0.974995	0.262498	-3.7143	0.000203771	0.0204273										ENST00000607195	3.05531	2.7414	0.73521	3.72873	0.000192446	0.018559		ENST00000580085	92.2447	-0.717744	0.195692	-3.66772	0.000244726	0.0205114
								ENST00000443998	175.471	0.774316	0.210263	3.6826	0.000230867	0.0214765										ENST00000565700	98.0791	1.56889	0.421836	3.7192	0.000199853	0.0189289		ENST00000623414	22.7742	1.52686	0.41623	3.6683	0.000244164	0.0205114
								ENST00000516672	188.14	1.44837	0.393414	3.68155	0.000231819	0.0214765										ENST00000623994	105.577	0.844908	0.227645	3.71152	0.000206022	0.0192375		ENST00000584058	55417.6	1.28671	0.351726	3.65829	0.000253904	0.0207971
								ENST00000579651	3.86891	-1.48855	0.404453	-3.6804	0.000232866	0.0214765										ENST00000620414	75.4294	-0.82329	0.222167	-3.70572	0.000210787	0.0192375		ENST00000624099	45.0231	0.642566	0.175519	3.66094	0.000251288	0.0207971
								ENST00000583426	21.6137	-0.940925	0.255479	-3.68298	0.000230524	0.0214765										ENST00000562082	22.3158	-0.989847	0.267451	-3.70104	0.000214717	0.0192375		ENST00000621597	23.8734	0.683004	0.187181	3.64889	0.000263377	0.0213306
								ENST00000606980	13.824	-0.88782	0.241576	-3.67511	0.000237746	0.021638										ENST00000616512	34.9604	0.63389	0.17185	3.68862	0.000225476	0.0199321		ENST00000452378	17.0054	0.804896	0.221064	3.64101	0.000271572	0.0215203
								ENST00000527564	51.5431	0.925757	0.252794	3.6621	0.000250157	0.02235										ENST00000609130	10.9294	2.05977	0.560042	3.67788	0.000235184	0.0205167		ENST00000371086	83.735	-0.602729	0.166527	-3.61941	0.000295275	0.0215203
								ENST00000554485	8.11892	-1.10256	0.301918	-3.65185	0.00026036	0.0227963										ENST00000460866	16.7289	-1.12671	0.307364	-3.66573	0.000246633	0.021236		ENST00000377652	7.80718	1.19637	0.330804	3.61655	0.000298561	0.0215203
								ENST00000602461	20.6819	-1.15085	0.316427	-3.63701	0.000275817	0.0238478										ENST00000395172	3.83078	3.67901	1.00494	3.66093	0.000251304	0.0213609		ENST00000555291	31.5802	-1.03643	0.286153	-3.62193	0.000292409	0.0215203
								ENST00000364938	129.846	1.58822	0.439268	3.61561	0.000299637	0.0252353										ENST00000511547	45.7044	-0.968313	0.265547	-3.64649	0.00026585	0.0217603		ENST00000576336	16.66	0.738882	0.204016	3.62169	0.000292682	0.0215203
								ENST00000563192	12.5088	1.1081	0.306189	3.619	0.000295742	0.0252353										ENST00000607453	11.7639	1.46249	0.400763	3.64927	0.000262985	0.0217603		ENST00000587267	6.77934	1.29595	0.35865	3.6134	0.000302211	0.0215677
								ENST00000625845	47.4534	2.06323	0.571076	3.61288	0.000302809	0.0252353										ENST00000623686	7.24902	1.59734	0.437607	3.65017	0.000262062	0.0217603		ENST00000604340	10.1339	-2.16827	0.598108	-3.62522	0.000288715	0.0215203
								ENST00000415786	15.1571	-0.965029	0.267805	-3.60347	0.000313996	0.0258561										ENST00000529296	3.62506	3.26804	0.898235	3.6383	0.000274449	0.0221902		ENST00000608721	32.7629	0.892949	0.246478	3.62284	0.000291386	0.0215203
								ENST00000610979	31.8382	0.871921	0.242254	3.5992	0.000319197	0.0259751										ENST00000429781	39.625	-0.656421	0.180877	-3.6291	0.000284408	0.0227184		ENST00000623567	15.9119	-1.11556	0.306977	-3.63403	0.000279025	0.0215203
								ENST00000618736	63.9401	-0.800369	0.223186	-3.58611	0.000335649	0.0269963										ENST00000574290	5.09892	1.79193	0.497586	3.60125	0.000316693	0.0249519		ENST00000565700	69.3913	1.35303	0.375543	3.60286	0.000314737	0.0222414
								ENST00000487154	34.3683	0.684111	0.191186	3.57825	0.000345896	0.0270237										ENST00000577066	15.9467	1.94919	0.542105	3.59559	0.000323659	0.0249519		ENST00000562568	20.0733	-1.33326	0.371482	-3.58903	0.000331915	0.0232276
								ENST00000608131	4.3502	-1.22685	0.342947	-3.57738	0.000347053	0.0270237										MSTRG.117315.1	14.1313	1.49678	0.416157	3.59668	0.00032231	0.0249519		MSTRG.56298.1	11.1677	3.88604	1.08445	3.58341	0.000339144	0.0235053
								MSTRG.56298.1	9.61325	3.56883	0.997747	3.57689	0.000347709	0.0270237										ENST00000623221	21.9987	1.10216	0.308402	3.57377	0.000351878	0.0268155		ENST00000624094	11.6591	1.62144	0.453401	3.57617	0.000348661	0.023917
								ENST00000233836	30.2764	-0.717571	0.20084	-3.57285	0.000353116	0.027139										ENST00000448052	20.4942	0.779919	0.218656	3.56688	0.000361257	0.0272175		ENST00000535684	11.814	0.929497	0.260394	3.56957	0.000357562	0.023917
								ENST00000614284	8.51411	2.26899	0.636934	3.56236	0.000367533	0.0279366										ENST00000572067	28.3391	0.758468	0.213896	3.54596	0.000391189	0.0291414		ENST00000623489	77.4768	-0.693186	0.194208	-3.56929	0.000357944	0.023917
								ENST00000644246	2.76872	2.88084	0.810026	3.55648	0.00037585	0.0282582										ENST00000623414	30.8614	1.46662	0.414095	3.54175	0.000397477	0.0292808		ENST00000556323	6.69419	1.2445	0.349651	3.55925	0.000371922	0.024371
								ENST00000424580	40.0444	0.6345	0.179566	3.53352	0.000410063	0.0289388										MSTRG.56298.1	10.3211	3.56297	1.00897	3.53128	0.000413561	0.0299054		ENST00000624121	21.5822	1.03056	0.289331	3.56189	0.000368192	0.024348
								ENST00000452197	18.8283	1.09497	0.30988	3.53352	0.00041006	0.0289388										MSTRG.93867.1	52.7276	-1.62781	0.461087	-3.53037	0.000414976	0.0299054		ENST00000623994	106.211	0.796791	0.224388	3.55096	0.000383835	0.0249251
								ENST00000511014	40.2833	-1.60481	0.454693	-3.52945	0.000416425	0.0289388										ENST00000441407	16.4278	1.29323	0.368128	3.51299	0.000443098	0.0312527		ENST00000520234	25.4438	-0.582707	0.164972	-3.53216	0.000412187	0.0258351
								ENST00000512278	4.62671	1.37511	0.38879	3.5369	0.000404859	0.0289388										ENST00000606596	3.34647	2.08215	0.592702	3.51299	0.000443101	0.0312527		ENST00000607453	13.8462	1.05794	0.299397	3.53356	0.000410009	0.0258351
								ENST00000556519	3.97192	2.15889	0.611328	3.53148	0.000413245	0.0289388										ENST00000513560	21.3368	-2.93125	0.835708	-3.5075	0.000452335	0.0315682		ENST00000496508	30.5197	-0.818462	0.232316	-3.52306	0.000426603	0.026111
								ENST00000580385	6.42188	1.30442	0.368452	3.54026	0.000399732	0.0289388										ENST00000542466	12.2026	2.7317	0.779759	3.50326	0.000459594	0.0317407		ENST00000503360	10.1528	-1.47035	0.418378	-3.51441	0.000440724	0.0261166
								ENST00000610155	13.0571	-2.13308	0.603567	-3.53412	0.000409135	0.0289388										ENST00000440629	2.94939	-1.53817	0.439714	-3.49812	0.000468557	0.0319853		ENST00000539278	10.7607	1.01528	0.288815	3.51531	0.000439238	0.0261166
								ENST00000605085	10.3716	0.865212	0.246364	3.51193	0.00044487	0.030467										ENST00000517411	4.69902	2.39751	0.68584	3.49572	0.000472784	0.0319853		ENST00000623193	79.6934	-1.01865	0.289914	-3.51362	0.000442039	0.0261166
								ENST00000431813	19.5975	-0.822951	0.235082	-3.5007	0.000464033	0.0314678										ENST00000497678	3.90767	1.46592	0.421167	3.48062	0.000500258	0.03331		MSTRG.93466.1	25.4527	1.07946	0.306445	3.52253	0.000427455	0.026111
								ENST00000405720	13.3779	1.11293	0.318286	3.49664	0.000471151	0.0316403										ENST00000529369	10.4528	1.81187	0.520733	3.47947	0.000502414	0.03331		ENST00000623509	31.8	0.740565	0.213377	3.47068	0.000519141	0.0299358
								ENST00000418833	14.4922	-1.76853	0.506893	-3.48895	0.000484915	0.0322515										ENST00000421891	5.13549	-1.47564	0.424985	-3.47222	0.000516172	0.0336554		ENST00000416455	15.8208	-0.726097	0.210052	-3.45675	0.000546722	0.0307873
								ENST00000466433	9.14756	1.27575	0.365937	3.48626	0.000489827	0.0322679										ENST00000640832	4.92001	1.29178	0.372121	3.47139	0.000517776	0.0336554		ENST00000452079	38.0697	1.27228	0.370426	3.43465	0.000593326	0.0326465
								ENST00000623311	30.6928	-0.990243	0.285121	-3.47306	0.000514557	0.0335773										ENST00000602979	39.1827	-0.937088	0.271243	-3.45479	0.000550716	0.035449		ENST00000606542	13.0977	-1.03282	0.300386	-3.43832	0.000585342	0.0326465
								ENST00000448266	9.55505	-1.10973	0.320582	-3.46161	0.000536955	0.0346246										ENST00000444039	3.94657	2.34068	0.678155	3.45155	0.000557387	0.0355334		ENST00000614046	182.8	0.999038	0.290865	3.43472	0.000593177	0.0326465
								ENST00000457924	7.68264	1.44388	0.41774	3.45641	0.000547414	0.0346246										ENST00000594089	2.90664	1.95397	0.566639	3.44836	0.000564004	0.0356128		ENST00000622935	16.0716	-0.775021	0.226499	-3.42175	0.000622202	0.033976
								ENST00000460866	11.9217	-0.828393	0.239778	-3.45483	0.00055063	0.0346246										ENST00000453136	14.6465	1.43113	0.415853	3.44144	0.000578631	0.0361301		ENST00000623820	11.2598	0.726678	0.213415	3.405	0.000661644	0.0358581
								ENST00000623221	21.4834	0.903478	0.261216	3.45874	0.000542699	0.0346246										ENST00000572242	24.1916	0.88735	0.257999	3.43936	0.000583095	0.0361301		ENST00000448927	122.568	0.739594	0.217959	3.39327	0.000690634	0.0368747
								ENST00000510667	15.5419	1.84909	0.536847	3.44435	0.000572429	0.0352041										ENST00000466734	14.092	-3.24913	0.951507	-3.41471	0.00063849	0.0386551		ENST00000418592	837.032	-0.740908	0.218614	-3.38911	0.000701205	0.0371639
								ENST00000623591	6.75923	1.22704	0.356379	3.44309	0.000575113	0.0352041										ENST00000565969	3.99688	-1.47472	0.432342	-3.411	0.000647243	0.0386551		MSTRG.93867.1	60.6246	-1.49278	0.440738	-3.387	0.000706602	0.0371765
								ENST00000415214	4.68377	-1.41832	0.412693	-3.43675	0.000588747	0.0354118										ENST00000569285	8.96554	1.51644	0.445205	3.40616	0.000658828	0.0386551		ENST00000485071	241.543	0.666767	0.197162	3.38183	0.000720047	0.0373388
								ENST00000509735	23.5781	0.805981	0.234464	3.43755	0.000587008	0.0354118										ENST00000602747	19.5993	-0.8791	0.257601	-3.41264	0.000643371	0.0386551		ENST00000574212	23.7323	1.18746	0.351017	3.38291	0.000717211	0.0373388
								ENST00000585369	14.4148	0.741751	0.216261	3.42989	0.000603819	0.0359735										ENST00000615012	40.2078	0.824595	0.242013	3.40723	0.000656257	0.0386551		ENST00000360737	307.487	0.919007	0.272714	3.36986	0.000752075	0.0387211
								ENST00000591936	10.0339	-1.04272	0.304194	-3.4278	0.000608486	0.0359735										ENST00000623057	5.59525	2.66674	0.782416	3.40834	0.000653588	0.0386551		ENST00000611237	69.2581	0.634138	0.189173	3.35216	0.000801827	0.0407012
								ENST00000407115	26.7357	0.817974	0.239529	3.41493	0.000637978	0.0363674										ENST00000556323	5.36979	1.25975	0.37084	3.39703	0.000681226	0.0389356		ENST00000422457	102.265	1.10301	0.329836	3.34412	0.000825454	0.0415803
								ENST00000602520	4.79381	1.62361	0.47518	3.41683	0.000633547	0.0363674										ENST00000597192	4.03352	2.54332	0.747883	3.4007	0.000672141	0.0389356		ENST00000624463	51.0833	-0.923602	0.276408	-3.34144	0.000833446	0.0415803
								ENST00000623567	19.5438	-1.12296	0.329194	-3.41123	0.000646696	0.0363674										ENST00000606054	5.04132	1.84334	0.542256	3.39939	0.000675373	0.0389356		ENST00000414693	66.8045	0.721684	0.216841	3.32817	0.000874189	0.0425753
								ENST00000627630	10.058	3.25116	0.950877	3.41912	0.000628245	0.0363674										ENST00000448927	89.9699	0.719932	0.212479	3.38825	0.000703392	0.0395211		ENST00000487154	40.7415	0.662141	0.199381	3.32099	0.000896999	0.042666
								ENST00000629112	4.31752	2.60329	0.761572	3.41831	0.000630103	0.0363674										ENST00000451095	5.57697	3.51957	1.03871	3.38842	0.000702974	0.0395211		ENST00000529369	15.5336	1.52054	0.457584	3.32298	0.00089062	0.042666
								ENST00000632346	14.5408	1.88426	0.55219	3.41234	0.000644088	0.0363674										ENST00000610979	35.75	0.866127	0.255899	3.38464	0.000712716	0.0397085		ENST00000564800	7.4433	-2.43923	0.73491	-3.31908	0.000903144	0.042666
								ENST00000390930	183.6	1.50873	0.443924	3.39864	0.000677228	0.0377773										ENST00000567533	26.8197	1.35464	0.401048	3.37775	0.000730804	0.0400432		ENST00000602578	23.4861	-0.694122	0.209179	-3.31831	0.000905646	0.042666
								ENST00000456071	26.347	3.05997	0.901547	3.39413	0.000688461	0.0377943										ENST00000605085	9.95289	1.08813	0.322014	3.37915	0.000727108	0.0400432		ENST00000415934	15.826	0.675565	0.204404	3.30504	0.000949616	0.0441539
								ENST00000619314	5.1271	-1.9998	0.589083	-3.39476	0.000686878	0.0377943										ENST00000610036	10.0272	-1.69475	0.502088	-3.37541	0.000737049	0.0400544		ENST00000623380	39.9077	-0.891435	0.269863	-3.30328	0.000955606	0.0441539
								ENST00000650379	5.48478	-1.34938	0.399036	-3.3816	0.00072066	0.0389438										ENST00000450671	39.1912	0.607888	0.180533	3.36719	0.000759374	0.0409321		ENST00000623091	24.8365	3.41706	1.03727	3.2943	0.000986687	0.0452996
								ENST00000416066	4.17331	-0.956889	0.284007	-3.36924	0.000753757	0.040135										ENST00000391100	13.8465	1.59828	0.476147	3.35669	0.000788821	0.0421765		ENST00000566222	6.35793	-0.961951	0.292411	-3.28973	0.00100285	0.0454624
								ENST00000608897	3.47686	1.68245	0.499386	3.36904	0.000754309	0.040135										ENST00000526269	5.49573	2.11898	0.631731	3.35424	0.00079583	0.0422108		ENST00000588925	22.4597	0.678943	0.206349	3.29026	0.00100094	0.0454624
								ENST00000621058	5.34563	3.8679	1.14941	3.36511	0.000765124	0.0403997										ENST00000623943	7.68103	2.49582	0.744724	3.35133	0.000804244	0.0423185		ENST00000451743	30.5866	-1.79338	0.545897	-3.28521	0.00101908	0.0458511
								ENST00000542380	4.04993	-1.69652	0.50541	-3.35673	0.000788715	0.0413298										ENST00000561999	11.3637	1.57768	0.471764	3.34422	0.000825155	0.043077		ENST00000594215	32.937	-0.67876	0.206809	-3.28206	0.0010305	0.0458511
								ENST00000515377	13.5406	-1.13312	0.338402	-3.34843	0.000812715	0.0419519										ENST00000443992	21.8358	1.61433	0.484707	3.33052	0.00086684	0.0438714		ENST00000531988	44.8464	-0.943251	0.288115	-3.27387	0.00106086	0.0464054
								ENST00000460977	8.04938	-0.950363	0.284581	-3.33952	0.00083924	0.0430002										ENST00000473027	29.0317	-0.827291	0.248111	-3.33436	0.000854968	0.0438714		ENST00000564697	7.67563	3.53964	1.0813	3.27349	0.00106228	0.0464054
								ENST00000606105	3.64596	-1.32419	0.396955	-3.33588	0.000850291	0.0431936										ENST00000565382	7.19075	1.2791	0.383898	3.33187	0.000862633	0.0438714		ENST00000535639	20.2256	1.1679	0.35755	3.26638	0.0010893	0.047016
								ENST00000615847	9.88074	2.0798	0.623782	3.33418	0.000855504	0.0431936										ENST00000417721	6.5063	1.95158	0.587215	3.32344	0.00088914	0.0446591		ENST00000563989	16.9521	-1.72268	0.528543	-3.25929	0.00111691	0.0479206
								ENST00000366187	3.47121	-1.15048	0.347308	-3.31256	0.000924448	0.0451533										ENST00000517173	7.30309	-0.996569	0.301386	-3.30662	0.000944298	0.0463755		ENST00000412502	2.70643	2.45071	0.526638	4.6535	3.26349e-06	0.00106924
								ENST00000501888	9.20394	1.19876	0.361962	3.31184	0.000926853	0.0451533										ENST00000547898	4.42117	-1.30809	0.395495	-3.30747	0.000941434	0.0463755		ENST00000416302	2.85964	2.54588	0.73539	3.46195	0.000536279	0.030437
								ENST00000602601	42.0749	-0.721273	0.217712	-3.31297	0.000923103	0.0451533										ENST00000614819	13.9136	1.48193	0.447915	3.30851	0.000937936	0.0463755		ENST00000431356	5.18623	2.40869	0.594332	4.05278	5.06135e-05	0.00778562
								ENST00000617013	12.941	1.17867	0.355751	3.31319	0.000922397	0.0451533										ENST00000520234	23.8012	-0.695464	0.210859	-3.29824	0.000972933	0.0470843		ENST00000434020	3.24368	2.24059	0.670748	3.34044	0.000836451	0.0415803
								ENST00000635591	13.8022	-1.17734	0.355708	-3.30984	0.000933485	0.0451533										ENST00000647102	4.35005	-2.33963	0.709044	-3.2997	0.000967898	0.0470843		ENST00000436772	4.00721	-3.11792	0.69359	-4.49533	6.94619e-06	0.0018632
								ENST00000323496	23.5647	0.69864	0.21159	3.30187	0.000960442	0.0458164										ENST00000458748	1671.52	2.30985	0.701924	3.29074	0.000999235	0.0476614		ENST00000442571	4.31291	-1.77436	0.463846	-3.82532	0.0001306	0.0142631
								ENST00000391100	14.9785	1.33968	0.407105	3.29075	0.00099919	0.0458804										ENST00000641059	16.7376	1.04166	0.316367	3.29255	0.000992832	0.0476614		ENST00000444843	5.58272	2.37676	0.589814	4.02967	5.58552e-05	0.0079583
								ENST00000538868	29.5993	0.818669	0.248974	3.28818	0.00100838	0.0458804										ENST00000623655	23.3448	0.901693	0.274186	3.28862	0.00100678	0.0476785		ENST00000445057	4.62479	1.76071	0.474361	3.71175	0.000205829	0.0192452
								ENST00000585075	5.62678	4.25606	1.29273	3.29229	0.000993736	0.0458804										ENST00000399543	9.29988	3.93374	1.19722	3.28573	0.00101719	0.0478294		ENST00000461726	5.81253	2.20223	0.526875	4.17979	2.91772e-05	0.00525773
								ENST00000607033	16.0297	-2.65759	0.806828	-3.29387	0.000988177	0.0458804										ENST00000440007	1752.75	1.08602	0.331313	3.27791	0.00104577	0.0487887		ENST00000462007	3.75656	2.31343	0.699598	3.30679	0.000943701	0.0441539
								ENST00000610778	203.227	-1.02669	0.311497	-3.29598	0.000980794	0.0458804										ENST00000515557	5.92412	1.32259	0.403767	3.27564	0.00105424	0.0487887		ENST00000492641	2.60829	2.88416	0.781255	3.69171	0.000222755	0.0195741
								ENST00000615962	3.54088	1.33657	0.404725	3.30242	0.000958538	0.0458164										ENST00000624404	18.6763	-0.812	0.248001	-3.27419	0.00105966	0.0487887		ENST00000492786	3.5587	3.09458	0.72605	4.26222	2.02408e-05	0.00405266
								ENST00000618066	5.25957	-2.30206	0.699997	-3.28867	0.00100661	0.0458804										ENST00000382734	36.6752	1.2144	0.371676	3.26735	0.00108558	0.0492972		ENST00000496652	3.10319	1.88904	0.540315	3.49619	0.000471957	0.0276574
								ENST00000621919	12.8892	1.04302	0.317377	3.28638	0.00101485	0.0458804										ENST00000624228	19.1345	-0.775474	0.237324	-3.26757	0.00108475	0.0492972		ENST00000503796	2.26647	2.46583	0.69776	3.53393	0.000409428	0.0258351
								ENST00000649335	4.33414	-1.57846	0.478569	-3.29829	0.000972763	0.0458804										ENST00000454037	11.3109	0.849861	0.260397	3.26371	0.00109963	0.0495954		ENST00000530032	2.75596	-1.87212	0.556048	-3.36683	0.000760371	0.0388706
								ENST00000607453	11.2232	1.10552	0.336633	3.28404	0.00102329	0.0459615										ENST00000440769	2.52157	2.12428	0.63709	3.33435	0.000854982	0.0438714		ENST00000559458	5.33428	3.21747	0.85302	3.77185	0.000162042	0.0166804
								ENST00000422059	13.4938	1.18497	0.361533	3.27762	0.00104688	0.0465615										ENST00000607148	2.42757	-2.11067	0.570037	-3.70269	0.000213325	0.0192375		ENST00000560008	3.95022	2.26646	0.691947	3.27549	0.00105481	0.0464054
								ENST00000451424	66.8882	0.588509	0.179602	3.27675	0.00105011	0.0465615																		ENST00000561121	4.28523	-2.10563	0.582143	-3.61703	0.000298007	0.0215203
								ENST00000641059	19.9559	0.875332	0.268143	3.26442	0.00109687	0.0483251																		ENST00000563435	6.0569	2.21131	0.680023	3.25182	0.0011467	0.0489078
								ENST00000521404	10.7273	1.89037	0.580386	3.25709	0.0011256	0.0492771																		ENST00000563702	2.26459	-2.03755	0.585412	-3.48055	0.000500386	0.029087
								ENST00000588561	22.6321	-0.897224	0.275767	-3.25356	0.00113968	0.0495796																		ENST00000570478	3.7326	1.84118	0.423519	4.34734	1.37798e-05	0.0031039
								ENST00000429337	2.49848	1.43341	0.406271	3.52822	0.000418372	0.0289388																		ENST00000585411	2.63421	1.9705	0.593538	3.31992	0.000900429	0.042666
								ENST00000432673	2.47289	2.30436	0.622246	3.70329	0.000212822	0.0210299																		ENST00000588099	4.06637	1.32206	0.397104	3.32925	0.000870788	0.0425753
								ENST00000500682	2.2823	3.55888	1.03272	3.44612	0.000568694	0.0352041																		ENST00000589796	2.75815	2.56976	0.708312	3.628	0.000285627	0.0215203
								ENST00000623557	2.22904	1.80174	0.544225	3.31065	0.000930795	0.0451533																		ENST00000590628	3.30756	-4.1537	1.16383	-3.56899	0.000358356	0.023917
								ENST00000639121	2.26507	-2.43908	0.661395	-3.68777	0.000226225	0.0214765																		ENST00000600253	4.18657	-1.22463	0.36748	-3.3325	0.000860682	0.0424917
																																ENST00000605929	4.1983	-1.31375	0.371609	-3.5353	0.000407316	0.0258351
																																ENST00000609330	4.65564	-1.40595	0.387373	-3.62944	0.000284032	0.0215203
																																ENST00000618066	4.93441	-2.73274	0.774414	-3.52878	0.00041748	0.0259413
																																ENST00000619673	3.22756	-1.3272	0.3598	-3.68871	0.000225396	0.0195741
																																ENST00000620051	4.65097	-1.82597	0.429333	-4.25305	2.10881e-05	0.00410819
																																ENST00000624708	3.84755	1.71229	0.446814	3.83223	0.000126988	0.014082
																																ENST00000625268	2.77552	-3.56603	1.09057	-3.26987	0.00107597	0.0467203
																																ENST00000627498	4.72797	2.42706	0.6451	3.7623	0.000168358	0.0166804
																																ENST00000636824	2.69895	2.81898	0.830144	3.39577	0.00068435	0.0368119
																																MSTRG.32538.1	6.03204	-2.05069	0.47021	-4.36122	1.2934e-05	0.0031039

## Sheet: S4
Table S4 Cis-target genes of DELncs in five hippocampal–entorhinal system subfields
CA1		CA2		CA3		CA4		EC
LTBP3		RPS29		FAM71F2		RPS29		ENPP2
SCYL1		MGAT2		RPS29		MGAT2		DTWD2
RPS29		DNAAF2		MGAT2		DNAAF2		MAGI2
MGAT2		RPL36AL		DNAAF2		RPL36AL		TJP1
DNAAF2		LRR1		RPL36AL		LRR1		NUTM2B
RPL36AL		LENG9		LRR1		RRP7A		RPS29
LRR1		CDC42EP5		EFNA5		SERHL2		MGAT2
RRP7A		LENG8		ZNF311		POLDIP3		DNAAF2
SERHL2		TTYH1		IL34		ZNF311		RPL36AL
POLDIP3		CHD2		MTSS2		TJP1		LRR1
CASKIN1		DTWD2		VAC14		RGPD1		ZNF311
MLST8		TJP1		EMX2		ANKRD28		ZCCHC13
RAB26		ZNF311		RRP7A		BTD		RPS21
TRAF7		CRYL1		SERHL2		TPM2		CABLES2
PKD1		IFT88		POLDIP3		CCDC107		LAMA5
ANKRD28		RGPD1		TJP1		ARHGEF39		RBBP8NL
BTD		EFNA5		ENPP2		CD72		NKAIN3
AMMECR1L		ANKRD28		IL17D		SIT1		CACNB4
POLR2D		BTD		EEF1AKMT1		TLN1		PSMB10
WDR33		EMX2		IFT88		CA9		NRN1L
UBE3A		RRP7A		NKAIN3		TESK1		THAP11
LENG9		SERHL2		DTWD2		EMX2		PSKH1
CDC42EP5		POLDIP3		RGPD1		NRXN3		CTRL
LENG8		PPP1R12B		CASKIN1		PATZ1		CENPT
TTYH1		TAOK1		MLST8		PHACTR4		NUTF2
NKAIN3		ENPP2		RAB26		RCC1		EDC4
ACTRT2		PHACTR4		TRAF7		TRNAU1AP		GRID1
PRDM16		RCC1		PKD1		BCL2		MFSD1
SPDYE15		TRNAU1AP		GPATCH8		VPS4B		RARRES1
POM121C		PRR15		FOSL2		KDSR		PAIP1
TRIM73		ZCCHC13		PSMB10		DTWD2		NNT
MCRIP2		FDX2		NRN1L		MAGI2		ACAD9
CCDC78		ZGLP1		THAP11		TTC5		CFAP92
JMJD8		RAVER1		PSKH1		TEP1		RAB7A
WDR90		TYK2		CTRL		PARP2		MEF2C
RHOT2		ICAM5		CENPT		CCNB1IP1		CHD2
FBXL16		ICAM4		NUTF2		TRIM39-RPP21		TAOK1
WDR24		ICAM1		EDC4		TRIM39		RGPD1
RHBDL1		ICAM3		CRYL1		LENG9		UBE3A
STUB1		TSPAN9		CEND1		CDC42EP5		FAM71F2
METRN		GATC		CRACR2B		LENG8		TPM2
ANTKMT		TRIAP1		PNPLA2		TTYH1		CCDC107
HAGHL		SRSF9		RPLP2		PRR15		ARHGEF39
CIAO3		COX6A1		PIDD1		RALGAPB		CD72
PPT2-EGFL8		COQ5		SLC25A22		DDOST		SIT1
EGFL8		DYNLL1		GATD1		PINK1		TLN1
PPT2		RNF10		TALDO1		CDA		CA9
GPSM3		CRLF3		ANKRD28		KIF17		TESK1
PRRT1		ATAD5		BTD		PPP1R12B		CRYL1
AGPAT1		UBE3A		DEXI		TSPAN9		IFT88
RNF5		ARHGEF15		CIITA		AMZ2		MIGA2
AGER		CTC1		CLEC16A		TUBB3		SH3GLB2
PBX2		PFAS		PPP1R12B		GAS8		NUP188
NOTCH4		SLC25A35		KLF2		DEF8		LENG9
LIN54		RANGRF		EPS15L1		DBNDD1		CDC42EP5
THAP9		GRID1		RPS21		GRID1		LENG8
SEC31A		CTDSP2		CABLES2		FAM71F2		TTYH1
TJP1		MARCHF9		LAMA5		GSC		ZNF492
ZNF311		CDK4		RBBP8NL		GRAPL		NPIPB9
PPP1R26		AVIL		ANKRD36C		EPN2		TUFM
LCN1		EEF1AKMT3		TSPAN9		PAFAH1B2		SH2B1
C9orf116		TSFM		FXYD1		RNF214		ATXN2L
MRPS2		CYP27B1		FXYD7		PCSK7		GATC
DTWD2		METTL1		LGI4		TAGLN		TRIAP1
ACTL10		PTK2		FXYD3		SIDT2		SRSF9
C20orf144		AGO2		FXYD5		MT1HL1		COX6A1
NECAB3		NKAIN3		PRR15		MGME1		COQ5
PXMP4		TMEM250		CFAP298-TCP10L		OVOL2		DYNLL1
E2F1		NACC2		EVA1C		SNX5		RNF10
CBFA2T2		STEAP1		URB1		SAP25		LRRC4C
DDOST		STEAP2		ESRP2		AGFG2		PHACTR4
PINK1		MAGI2		PLA2G15		FBXO24		RCC1
CDA		CACNB4		SLC7A6		PCOLCE		TRNAU1AP
KIF17		PCGF3		NFATC3		MOSPD3		LRRC28
EFNA5		CPLX1		CRLF3		TFR2		IL7
RGPD1		C17orf98		GOLGA8N		LRCH4		ABHD16B
FAM71F2		CWC25		ARHGAP11A		MUC1		ZBTB46
UBR4		RPL23		LENG9		GBA		DNAJC5
GVQW3		LASP1		CDC42EP5		MTX1		TPD52L2
THAP12		CEMP1		LENG8		THBS3		GRAPL
PHACTR4		ATP6V0C		TTYH1		KRTCAP2		EPN2
RCC1		AMDHD2		MT1HL1		TRIM46		RRP7A
TRNAU1AP		PDPK1		PAFAH1B2		FAM189B		SERHL2
NAA11		CEP97		RNF214		ARHGEF26		POLDIP3
NUTM2B		RPL24		PCSK7		ENPP2		ACTRT2
PRH1		ZBTB11		TAGLN		SPDYE17		PRDM16
TAS2R13		TUBB3		SIDT2		OR4F21		CEP97
TAS2R14		GAS8		MEF2C		ZNF596		RPL24
PRH2		DEF8		DAB1		CHST9		ZBTB11
PRR4		DBNDD1		ANXA3		EIF5		CASKIN1
SELENOM		NPIPB5		MAP7		RPGRIP1L		MLST8
INPP5J		CDR2		BCLAF1		SLC35F1		RAB26
SMTN		CDHR3				NKAIN3		TRAF7
GRID1		PCF11				LINC02210-CRHR1		PKD1
SLC35G5		CCDC90B				MAPT		MGME1
MTMR9		ANKRD42				SPPL2C		OVOL2
KCNB1		WDPCP				CRHR1		SNX5
DDX27		METRNL				AOPEP		SOAT2
ZNFX1		B3GNTL1				ZNF511-PRAP1		IGFBP6
C17orf98		TPM2				ZNF511		SPRYD3
CWC25		CCDC107				ADAM8		TNS2
RPL23		ARHGEF39				CALY		EIF4B
LASP1		CD72				TUBGCP2		NOD1
BAALC		SIT1				FXYD1		GGCT
SLC12A2		TLN1				FXYD7		VEGFB
KBTBD11-OT1		CA9				LGI4		FKBP2
CLN8		TESK1				FXYD3		PPP1R14B
OBI1		C19orf47				FXYD5		GPR137
POU4F1		AKT2				C17orf98		STIP1
PPP1R12B		CCNP				CWC25		PLCB3
ZNF583		GRK4				RPL23		FERMT3
ZNF667		MFSD10				LASP1		NUDT22
ZFP28		ADD1				GLRX5		TRPT1
ZNF471		NOP14				SYNE3		DNAJC4
ASIC2		HPDL				CEMP1		BAD
MAGI2		ZSWIM5				ATP6V0C		SPDYE17
PCF11		MUTYH				NTN3		GRID2
CCDC90B		TOE1				AMDHD2		TMEM167B
ANKRD42		TESK2				TBC1D24		TAF13
AKAP6		KALRN				PDPK1		C1orf194
PRR15		UMPS				PLEKHA7		ELAPOR1
GRID2		ITGB5				CCNQ		DLG2
ABHD16B		SPECC1				DUSP9		NTN3
ZBTB46		DAB1				ATP2B3		TBC1D24
DNAJC5		PITPNA				CERK		CCNF
TPD52L2		PRPF8				TBC1D22A		TEDC2
ILRUN		RILP				RGL3		ARAP2
STX16-NPEPL1		SLC43A2				ODAD3		ZNF511-PRAP1
STX16		SCARF1				EPOR		ZNF511
A2M		FOXP1				CCDC159		ADAM8
PZP		B4GALT6				SWSAP1		CALY
GRAPL		SERTAD4				TSPAN16		TUBGCP2
EPN2		KCNB1				PLPPR2		MUC1
DHCR7		DDX27				TMEM205		GBA
NADSYN1		ZNFX1				RAB3D		MTX1
SERINC3		STRBP				PROP1		THBS3
TTPAL		RABGAP1				ABHD16B		KRTCAP2
HNF4A		ABHD16B				ZBTB46		TRIM46
FAM181A		ZBTB46				DNAJC5		FAM189B
ASB2		DNAJC5				TPD52L2		MRPL20
		TPD52L2				TAB2		ANKRD65
		NAA11				PSMD7		CCNL2
		STX8				PPP3CA		ATAD3C
		CFAP52				MEAK7		TMEM88B
		SLC35F1				ATP2C2		VWA1
		GLRX5				KLF2		AURKAIP1
		SYNE3				EPS15L1		MXRA8
		TLK2				KCTD1		RHD
		GVQW3				TET1		RSRP1
		THAP12				CCAR1		SYF2
		PPP3CA				RPS21		ARMC9
		RTL1				CABLES2		RER1
		CASKIN1				LAMA5		PEX10
		MLST8				RBBP8NL		MORN1
		RAB26				TNRC18		PATZ1
		TRAF7				FBXL18		SLC25A30
		PKD1				MFSD1		TPT1
		GRAPL				RARRES1		CRLF3
		EPN2				LY6L		ATAD5
		RPS21				LY6E		IL34
		CABLES2				EFCAB2		MTSS2
		LAMA5				ZNF670		VAC14
		RBBP8NL				ZNF124		ANKRD28
		MRTFB				ZNF669		BTD
		SPDYE15				ZNF670-ZNF695		CEMP1
		POM121C				ERCC6L2		ATP6V0C
		TRIM73				TSR1		AMDHD2
		MFN1				SRR		PDPK1
		GNB4				SGSM2		ACTL10
		PKD1L3				METTL16		C20orf144
		ATXN1L				MNT		NECAB3
		IST1				CHMP6		PXMP4
		ZNF821				BAIAP2		E2F1
		PATZ1				MEF2C		CBFA2T2
		HES5				MSI2		MTOR
		PANK4				PRKACB		EXOSC10
		TNFRSF14				PSMB10		TARDBP
		PRXL2B				NRN1L		SRM
		PLCH2				THAP11		MASP2
		MMEL1				PSKH1		EFCAB7
		PHF21B				CTRL		ITGB3BP
		ZBTB37				CENPT		PGM1
		CENPL				NUTF2		PNMA8B
		SERPINC1				EDC4		PNMA8A
		DARS2				IL34		NRXN3
		MEF2C				MTSS2		PRSS36
		ZNF627				VAC14		VKORC1
		CNN1				PKD1L3		ZNF646
		ELOF1				ATXN1L		ZNF668
		ACP5				IST1		PRSS53
		LRRC24				ZNF821		KAT8
		C8orf82				MBOAT4		BCKDK
		CYHR1				SARAF		PRSS8
		KIFC2				LEPROTL1		MRPL38
		GPT				PAIP1		FBF1
		MFSD3				NNT		ACOX1
		FOXH1				MARCHF9		TRIM65
		PPP1R16A				OS9		TRIM47
		LRRC14				TSPAN31		WBP2
		RECQL4				CDK4		ACVR1
		ARHGAP39				AGAP2		UPP2
		LGALS9C				EEF1AKMT3		MAP3K4
		CKS1B				CYP27B1		CCSER1
		LENEP				METTL1		MEAK7
		PYGO2				TTC3		ATP2C2
		PBXIP1				VPS26C		CDH8
		PMVK				GLI4		PKD1L3
		SHC1				ZNF696		ATXN1L
		FLAD1				TOP1MT		IST1
		ZBTB7B				ZFP41		ZNF821
		DAPK1				ZFYVE9		PAFAH1B2
		MTHFD1L				CC2D1B		RNF214
		MRPL20				PRPF38A		PCSK7
		ANKRD65				TUT4		TAGLN
		CCNL2				ORC1		SIDT2
		ATAD3C				DHCR7		C12orf56
		TMEM88B				NADSYN1		XPOT
		VWA1				HDAC2		C12orf66
		AURKAIP1				PPIAL4G		TRIP11
		MXRA8				FAM86B2		ATXN3
		PDP1				THAP7		CFAP100
		FGF14				AIFM3		UROC1
		INSL6				P2RX6		ZXDC
		JAK2				LZTR1		KLF2
		MFSD1				CRKL		EPS15L1
		RARRES1				CDC42BPG		ZNF704
		MSI2				MAP4K2		EFCAB2
		PAQR3				SF1		TGFBR3L
		C5orf24				MEN1		PRR36
		PCBD2				PYGM		CTXN1
		TXNDC15				RASGRP2		LRRC8E
		SEPTIN9				MRPL20		EVI5L
		EDDM13				ANKRD65		TIMM44
		ZSCAN5A				CCNL2		SNAPC2
		RAET1G				ATAD3C		MAP2K7
		RAET1E				TMEM88B		UNC5D
		ULBP2				VWA1		MAPK1
		LRP11				AURKAIP1		ZNF8
		NDST3				MXRA8		RNF225
		PRSS12				GSG1L		ZSCAN22
		CCSER1				XPO6		ZNF497
		ASPRV1				ADGRB1		ZNF584
		MXD1				TSNARE1		ZNF837
		SOX2				PBX1		ERVK3-1
		GMPR				ENSA		A1BG
		ATXN1				MCL1		RPS5
		MGME1				ADAMTSL4		AOPEP
		OVOL2				ECM1		SMIM1
		SNX5				CCDC78		CCDC27
		CCDC144A				JMJD8		LRRC47
		GABPB1				WDR90		TP73
		SH3GLB1				RHOT2		AMZ2
		CLCA4				FBXL16		TNRC6C
		CTSV				WDR24		KLKB1
		MCEE				RHBDL1		CYP4V2
		NAGK				STUB1		FAM149A
		PPIAL4A				METRN		CFAP410
		SEMA5A				ANTKMT		AIRE
		ATR				HAGHL		TRPM2
		XRN1				CIAO3		PFKL
		FAM207A				TRIP11		NPIPB5
		ITGB2				ATXN3		CDR2
		MAP4K3				TMEM198		SAP25
		TADA2B				GMPPA		AGFG2
		GRPEL1				STK11IP		FBXO24
		DNAH10				OBSL1		PCOLCE
		ZNF664				INHA		MOSPD3
		RFLNA				CHPF		TFR2
		CCDC92				ASIC4		LRCH4
		PLAGL1				FER		MYH11
		SWI5				CFAP410		NDE1
		URM1				AIRE		PPARA
		SLC27A4				TRPM2		MRPL55
		COQ4				PFKL		WNT3A
		TRUB2				FAM20C		C1orf35
		CREBRF				CKS1B		ARF1
		ATP6V0E1				LENEP		PPP1R12B
		JPH3				PYGO2		HOPX
		KLHDC4				PBXIP1		TMEM50A
		GRB2				PMVK		SPDYE15
		MIF4GD				SHC1		POM121C
		SLC25A19				FLAD1		TRIM73
		NUP85				ZBTB7B		DHCR7
		GGA3				C2orf49		NADSYN1
		MRPS7				TGFBRAP1		FAM95C
		TCF21				FHL2		ANKRD18A
		EYA4				C6orf226		SPIDR
		VPREB1				PTCRA		MTURN
		MMP24OS				CNPY3		PLEKHA8
		PROCR				GNMT		SETBP1
		EDEM2				PEX6		ZFP62
		ANKRD36				PPP2R5D		MGAT1
		DDRGK1				CREBRF		PTPN9
		ITPA				ATP6V0E1		NARS1
		C20orf194				FLI1		ATP8B1
		SLC4A11				ATOX1		RTL1
		CDR1				G3BP1		GRIA4
		EFCAB2				GOLGA8N		CD27
		MRPL14				ARHGAP11A		TAPBPL
		DDOST				P2RY14		VAMP1
		PINK1				MED12L		MRPL51
		CDA				GPR87		LTBR
		KIF17				DNAAF1		NCAPD2
		RHD				MBTPS1		EIF5
		RSRP1				HSDL1		SERINC3
		SYF2				KCNB1		TTPAL
		RELCH				DDX27		HNF4A
		EYA2				ZNFX1		HYPK
		NHSL1				NLGN1		CKMT1A
		KLRC4-KLRK1				PRICKLE1		SERINC4
		KLRK1				PPHLN1		PDIA3
		KLRC3				NPIPB9		SERF2
		KLRC2				TUFM		ELL3
		KLRC4				SH2B1		ANKRD20A4P
		KLRC1				ATXN2L		C17orf98
		KLRD1				ZNF704		CWC25
		TMEM265				MKLN1		RPL23
		CCDC189				TMEM167B		LASP1
		PHKG2				TAF13		ZNF432
		RNF40				C1orf194		ZNF616
		ZNF629				ELAPOR1		ZNF841
		SRCAP				RHD		ZNF836
						RSRP1		PPP2R1A
						SYF2		DAGLA
						PTK2		SYT7
						AGO2		SHANK3
						ANXA2R		ACR
						ZNF131		RABL2B
						HBE1		TRPC6
						HBG2		PPT2-EGFL8
						OR52H1		EGFL8
						OR52D1		PPT2
						UBQLN3		GPSM3
						UBQLNL		PRRT1
						OR51B5		AGPAT1
						SETBP1		RNF5
						ZNF486		AGER
						PCGF3		PBX2
						CPLX1		NOTCH4
						SATB1		FANCI
						TBC1D5		POLG
								ARRDC4
								JRK
								ARC
								PSCA
								NRG4
								FBXO22
								UBE2Q2
								RPRML
								GOSR2
								RYR1
								SPRED3
								GGN
								RASGRP4
								FAM98C
								PSMD8
								CATSPERG
								SMIM22
								NUDT16L1
								ANKS3
								C16orf71
								SEPTIN12
								ZNF500
								MGRN1
								ROGDI
								HEXIM1
								FMNL1
								ACBD4
								HEXIM2
								PLCD3
								ZNF350
								ZNF649
								ZNF615
								ZNF613
								ZNF614
								ANKRD36
								ZNF155
								ZNF221
								ZNF222
								ZNF230
								ZNF45
								TMEM235
								AFMID
								BIRC5
								GABRG2
								GABRA1
								CEP170
								ZNF385A
								ITGA5
								GPR84
								COPZ1

## Sheet: S5
Table S5 GO enrichment analyses on the cis-target genes of DELncs to each subfield
GO, Gene Ontology
CA1												CA2												CA3												CA4												EC
	ONTOLOGY	ID	Description	GeneRatio	BgRatio	pvalue	p.adjust	qvalue	geneID	Count			ONTOLOGY	ID	Description	GeneRatio	BgRatio	pvalue	p.adjust	qvalue	geneID	Count			ONTOLOGY	ID	Description	GeneRatio	BgRatio	pvalue	p.adjust	qvalue	geneID	Count			ONTOLOGY	ID	Description	GeneRatio	BgRatio	pvalue	p.adjust	qvalue	geneID	Count			ONTOLOGY
GO:0060292	BP	GO:0060292	long-term synaptic depression	4/114	30/18723	3.16145e-05	0.0576158	0.0566915	PRRT1/AGER/KCNB1/GRID2	4		GO:0002717	BP	GO:0002717	positive regulation of natural killer cell mediated immunity	6/280	31/18723	5.70085e-06	0.00822691	0.00790112	RAET1G/RAET1E/KLRC4-KLRK1/KLRK1/KLRC2/KLRD1	6		GO:0002028	BP	GO:0002028	regulation of sodium ion transport	5/83	90/18723	4.95782e-05	0.0644517	0.0621554	NKAIN3/FXYD1/FXYD7/FXYD3/FXYD5	5		GO:0036475	BP	GO:0036475	neuron death in response to oxidative stress	5/313	31/18723	0.000150369	0.477121	0.463928	PINK1/TBC1D24/MEAK7/MCL1/TRPM2	5		GO:0060292	BP
GO:1900452	BP	GO:1900452	regulation of long-term synaptic depression	3/114	13/18723	6.01418e-05	0.0576158	0.0566915	AGER/KCNB1/GRID2	3		GO:0002715	BP	GO:0002715	regulation of natural killer cell mediated immunity	7/280	48/18723	6.76427e-06	0.00822691	0.00790112	RAET1G/RAET1E/KLRC4-KLRK1/KLRK1/KLRC2/KLRC1/KLRD1	7		GO:2000649	BP	GO:2000649	regulation of sodium ion transmembrane transporter activity	4/83	58/18723	0.000126953	0.0825192	0.0795792	FXYD1/FXYD7/FXYD3/FXYD5	4		GO:0005765	CC	GO:0005765	lysosomal membrane	15/318	395/19550	0.00216718	0.371282	0.348222	DDOST/SIDT2/GBA/SPPL2C/ATP6V0C/RAB3D/DNAJC5/MEAK7/MFSD1/MARCHF9/WDR24/STK11IP/TRPM2/ATP6V0E1/ELAPOR1	15		GO:1900452	BP
GO:0050909	BP	GO:0050909	sensory perception of taste	4/114	66/18723	0.000702516	0.398028	0.391643	LCN1/TAS2R13/TAS2R14/ASIC2	4		GO:0042267	BP	GO:0042267	natural killer cell mediated cytotoxicity	8/280	68/18723	7.69589e-06	0.00822691	0.00790112	RAET1G/RAET1E/ULBP2/KLRC4-KLRK1/KLRK1/KLRC2/KLRC1/KLRD1	8		GO:1902305	BP	GO:1902305	regulation of sodium ion transmembrane transport	4/83	68/18723	0.000235629	0.102106	0.0984679	FXYD1/FXYD7/FXYD3/FXYD5	4		GO:0098852	CC	GO:0098852	lytic vacuole membrane	15/318	395/19550	0.00216718	0.371282	0.348222	DDOST/SIDT2/GBA/SPPL2C/ATP6V0C/RAB3D/DNAJC5/MEAK7/MFSD1/MARCHF9/WDR24/STK11IP/TRPM2/ATP6V0E1/ELAPOR1	15		GO:1902166	BP
GO:0050805	BP	GO:0050805	negative regulation of synaptic transmission	4/114	69/18723	0.000830956	0.398028	0.391643	PRRT1/AGER/KCNB1/GRID2	4		GO:0002228	BP	GO:0002228	natural killer cell mediated immunity	8/280	71/18723	1.0656e-05	0.00854343	0.00820511	RAET1G/RAET1E/ULBP2/KLRC4-KLRK1/KLRK1/KLRC2/KLRC1/KLRD1	8		GO:0034405	BP	GO:0034405	response to fluid shear stress	3/83	35/18723	0.00049629	0.161294	0.155548	PKD1/KLF2/MEF2C	3		GO:0005774	CC	GO:0005774	vacuolar membrane	16/318	444/19550	0.00263945	0.371282	0.348222	DDOST/SIDT2/GBA/SPPL2C/ATP6V0C/RAB3D/DNAJC5/MEAK7/MFSD1/VAC14/MARCHF9/WDR24/STK11IP/TRPM2/ATP6V0E1/ELAPOR1	16		GO:1902230	BP
GO:0098993	CC	GO:0098993	anchored component of synaptic vesicle membrane	2/123	12/19550	0.00248667	0.404985	0.380849	RAB26/DNAJC5	2		GO:0045954	BP	GO:0045954	positive regulation of natural killer cell mediated cytotoxicity	5/280	26/18723	3.66988e-05	0.0235386	0.0226064	RAET1E/KLRC4-KLRK1/KLRK1/KLRC2/KLRD1	5		GO:0021932	BP	GO:0021932	hindbrain radial glia guided cell migration	2/83	10/18723	0.000853792	0.221986	0.214077	CEND1/DAB1	2		GO:0060076	CC	GO:0060076	excitatory synapse	4/318	49/19550	0.00818937	0.390896	0.366618	ATP2B3/BAIAP2/P2RX6/NLGN1	4		GO:1902165	BP
GO:0030120	CC	GO:0030120	vesicle coat	3/123	54/19550	0.00477181	0.404985	0.380849	SCYL1/SEC31A/EPN2	3		GO:0042269	BP	GO:0042269	regulation of natural killer cell mediated cytotoxicity	6/280	44/18723	4.64366e-05	0.0248203	0.0238374	RAET1E/KLRC4-KLRK1/KLRK1/KLRC2/KLRC1/KLRD1	6		GO:0035272	BP	GO:0035272	exocrine system development	3/83	45/18723	0.00104221	0.225812	0.217767	RAB26/LAMA5/ESRP2	3		GO:0031252	CC	GO:0031252	cell leading edge	14/318	422/19550	0.00958058	0.390896	0.366618	TLN1/TESK1/PHACTR4/TUBB3/SNX5/ARHGEF26/MAPT/BAIAP2/MTSS2/CDC42BPG/RASGRP2/FER/KCNB1/MKLN1	14		GO:0002181	BP
GO:0005849	CC	GO:0005849	mRNA cleavage factor complex	2/123	19/19550	0.00626005	0.404985	0.380849	WDR33/PCF11	2		GO:0001909	BP	GO:0001909	leukocyte mediated cytotoxicity	9/280	124/18723	0.000104199	0.0477382	0.0458478	ICAM1/RAET1G/RAET1E/ULBP2/KLRC4-KLRK1/KLRK1/KLRC2/KLRC1/KLRD1	9		GO:0034638	BP	GO:0034638	phosphatidylcholine catabolic process	2/83	15/18723	0.00196371	0.363641	0.350685	ENPP2/PLA2G15	2		GO:0005640	CC	GO:0005640	nuclear outer membrane	3/318	28/19550	0.0103367	0.390896	0.366618	SYNE3/NUTF2/DHCR7	3		GO:0008630	BP
GO:0016328	CC	GO:0016328	lateral plasma membrane	3/123	61/19550	0.00670694	0.404985	0.380849	PKD1/KCNB1/SLC12A2	3		GO:0001910	BP	GO:0001910	regulation of leukocyte mediated cytotoxicity	7/280	82/18723	0.000226664	0.0908639	0.0872656	ICAM1/RAET1E/KLRC4-KLRK1/KLRK1/KLRC2/KLRC1/KLRD1	7		GO:0021535	BP	GO:0021535	cell migration in hindbrain	2/83	16/18723	0.00223779	0.363641	0.350685	CEND1/DAB1	2		GO:0005614	CC	GO:0005614	interstitial matrix	2/318	10/19550	0.0108882	0.390896	0.366618	VWA1/ADAMTSL4	2		GO:1902229	BP
GO:0031307	CC	GO:0031307	integral component of mitochondrial outer membrane	2/123	23/19550	0.00911137	0.404985	0.380849	RHOT2/PINK1	2		GO:0060271	BP	GO:0060271	cilium assembly	14/280	337/18723	0.00058366	0.207977	0.199741	DNAAF2/IFT88/DYNLL1/AVIL/TMEM250/CEP97/GAS8/WDPCP/TESK1/RILP/CFAP52/LAMA5/TXNDC15/SEPTIN9	14		GO:0046503	BP	GO:0046503	glycerolipid catabolic process	3/83	65/18723	0.00301041	0.410179	0.395565	ENPP2/PNPLA2/PLA2G15	3		GO:0033179	CC	GO:0033179	proton-transporting V-type ATPase, V0 domain	2/318	10/19550	0.0108882	0.390896	0.366618	ATP6V0C/ATP6V0E1	2		GO:1902254	BP
GO:0031306	CC	GO:0031306	intrinsic component of mitochondrial outer membrane	2/123	24/19550	0.00989907	0.404985	0.380849	RHOT2/PINK1	2		GO:0031341	BP	GO:0031341	regulation of cell killing	7/280	99/18723	0.000715805	0.229559	0.220468	ICAM1/RAET1E/KLRC4-KLRK1/KLRK1/KLRC2/KLRC1/KLRD1	7		GO:0060445	BP	GO:0060445	branching involved in salivary gland morphogenesis	2/83	21/18723	0.00386027	0.410179	0.395565	LAMA5/ESRP2	2		GO:0032838	CC	GO:0032838	plasma membrane bounded cell projection cytoplasm	9/318	226/19550	0.0119625	0.390896	0.366618	KIF17/GAS8/TRIM46/RPGRIP1L/MAPT/CALY/ODAD3/BAIAP2/DNAAF1	9		GO:0003323	BP
GO:0016234	CC	GO:0016234	inclusion body	3/123	76/19550	0.01224	0.404985	0.380849	PRDM16/STUB1/PINK1	3		GO:0046642	BP	GO:0046642	negative regulation of alpha-beta T cell proliferation	3/280	13/18723	0.000846849	0.246895	0.237118	TNFRSF14/LGALS9C/ZBTB7B	3		GO:0071498	BP	GO:0071498	cellular response to fluid shear stress	2/83	21/18723	0.00386027	0.410179	0.395565	KLF2/MEF2C	2		GO:0031838	CC	GO:0031838	haptoglobin-hemoglobin complex	2/318	11/19550	0.013166	0.390896	0.366618	HBE1/HBG2	2		GO:2000311	BP
GO:0044298	CC	GO:0044298	cell body membrane	2/123	31/19550	0.0162077	0.404985	0.380849	KCNB1/SLC12A2	2		GO:0060766	BP	GO:0060766	negative regulation of androgen receptor signaling pathway	3/280	15/18723	0.00131774	0.31877	0.306147	FOXP1/FOXH1/TCF21	3		GO:0008344	BP	GO:0008344	adult locomotory behavior	3/83	71/18723	0.00386481	0.410179	0.395565	CEND1/LGI4/DAB1	3		GO:0031968	CC	GO:0031968	organelle outer membrane	9/318	230/19550	0.01329	0.390896	0.366618	BCL2/PINK1/MTX1/SYNE3/NUTF2/CYP27B1/DHCR7/MCL1/RHOT2	9		GO:0042771	BP
GO:0014069	CC	GO:0014069	postsynaptic density	6/123	330/19550	0.0181213	0.404985	0.380849	PRRT1/GRID1/RPL23/BAALC/MAGI2/GRID2	6		GO:0044782	BP	GO:0044782	cilium organization	14/280	368/18723	0.00135973	0.31877	0.306147	DNAAF2/IFT88/DYNLL1/AVIL/TMEM250/CEP97/GAS8/WDPCP/TESK1/RILP/CFAP52/LAMA5/TXNDC15/SEPTIN9	14		GO:0061333	BP	GO:0061333	renal tubule morphogenesis	3/83	75/18723	0.00450849	0.410179	0.395565	PKD1/LAMA5/MEF2C	3		GO:0019867	CC	GO:0019867	outer membrane	9/318	232/19550	0.0139934	0.390896	0.366618	BCL2/PINK1/MTX1/SYNE3/NUTF2/CYP27B1/DHCR7/MCL1/RHOT2	9		GO:0061517	BP
GO:0030117	CC	GO:0030117	membrane coat	3/123	89/19550	0.0186464	0.404985	0.380849	SCYL1/SEC31A/EPN2	3		GO:0001912	BP	GO:0001912	positive regulation of leukocyte mediated cytotoxicity	5/280	56/18723	0.00147902	0.31877	0.306147	RAET1E/KLRC4-KLRK1/KLRK1/KLRC2/KLRD1	5		GO:0006814	BP	GO:0006814	sodium ion transport	5/83	245/18723	0.00467023	0.410179	0.395565	NKAIN3/FXYD1/FXYD7/FXYD3/FXYD5	5		GO:0035577	CC	GO:0035577	azurophil granule membrane	4/318	58/19550	0.0146419	0.390896	0.366618	DDOST/ATP6V0C/RAB3D/DNAJC5	4		GO:1901796	BP
GO:0048475	CC	GO:0048475	coated membrane	3/123	89/19550	0.0186464	0.404985	0.380849	SCYL1/SEC31A/EPN2	3		GO:0008286	BP	GO:0008286	insulin receptor signaling pathway	7/280	116/18723	0.00180949	0.31877	0.306147	CDK4/AKT2/SHC1/ZBTB7B/SNX5/SLC27A4/GRB2	7		GO:0000466	BP	GO:0000466	maturation of 5.8S rRNA from tricistronic rRNA transcript (SSU-rRNA, 5.8S rRNA, LSU-rRNA)	2/83	24/18723	0.00503	0.410179	0.395565	RPS21/URB1	2		GO:0098562	CC	GO:0098562	cytoplasmic side of membrane	8/318	197/19550	0.015578	0.390896	0.366618	RPS29/SNX5/SPPL2C/PPP3CA/ATP2C2/MTSS2/FER/PTK2	8		GO:0050805	BP
GO:0098839	CC	GO:0098839	postsynaptic density membrane	3/123	89/19550	0.0186464	0.404985	0.380849	PRRT1/GRID1/GRID2	3		GO:0001655	BP	GO:0001655	urogenital system development	13/280	338/18723	0.00181621	0.31877	0.306147	IFT88/EMX2/UBE3A/MAGI2/WDPCP/PKD1/LAMA5/PKD1L3/HES5/MEF2C/PYGO2/NUP85/TCF21	13		GO:0021766	BP	GO:0021766	hippocampus development	3/83	80/18723	0.00539944	0.410179	0.395565	EMX2/DAB1/ANXA3	3		GO:0005833	CC	GO:0005833	hemoglobin complex	2/318	12/19550	0.0156309	0.390896	0.366618	HBE1/HBG2	2		GO:0002068	BP
GO:0032279	CC	GO:0032279	asymmetric synapse	6/123	335/19550	0.0193559	0.404985	0.380849	PRRT1/GRID1/RPL23/BAALC/MAGI2/GRID2	6		GO:0120032	BP	GO:0120032	regulation of plasma membrane bounded cell projection assembly	9/280	186/18723	0.00198974	0.31877	0.306147	CDC42EP5/IFT88/ICAM1/AVIL/CEP97/DEF8/WDPCP/TESK1/SEPTIN9	9		GO:0046339	BP	GO:0046339	diacylglycerol metabolic process	2/83	25/18723	0.00545173	0.410179	0.395565	PNPLA2/PLA2G15	2		GO:0030904	CC	GO:0030904	retromer complex	2/318	12/19550	0.0156309	0.390896	0.366618	SNX5/TBC1D5	2		GO:0003309	BP
GO:0099572	CC	GO:0099572	postsynaptic specialization	6/123	356/19550	0.025169	0.409881	0.385453	PRRT1/GRID1/RPL23/BAALC/MAGI2/GRID2	6		GO:0072001	BP	GO:0072001	renal system development	12/280	302/18723	0.00206031	0.31877	0.306147	IFT88/EMX2/MAGI2/WDPCP/PKD1/LAMA5/PKD1L3/HES5/MEF2C/PYGO2/NUP85/TCF21	12		GO:0007628	BP	GO:0007628	adult walking behavior	2/83	27/18723	0.00634206	0.410179	0.395565	CEND1/DAB1	2		GO:0120111	CC	GO:0120111	neuron projection cytoplasm	5/318	93/19550	0.0179338	0.390896	0.366618	KIF17/TRIM46/MAPT/CALY/BAIAP2	5		GO:1902253	BP
GO:0022626	CC	GO:0022626	cytosolic ribosome	3/123	102/19550	0.0265922	0.409881	0.385453	RPS29/RPL36AL/RPL23	3		GO:0001906	BP	GO:0001906	cell killing	9/280	188/18723	0.00213974	0.31877	0.306147	ICAM1/RAET1G/RAET1E/ULBP2/KLRC4-KLRK1/KLRK1/KLRC2/KLRC1/KLRD1	9		GO:0032412	BP	GO:0032412	regulation of ion transmembrane transporter activity	5/83	267/18723	0.00668119	0.410179	0.395565	FXYD1/FXYD7/FXYD3/FXYD5/MEF2C	5		GO:0008250	CC	GO:0008250	oligosaccharyltransferase complex	2/318	13/19550	0.0182765	0.390896	0.366618	DDOST/KRTCAP2	2		GO:0045579	BP
GO:0098984	CC	GO:0098984	neuron to neuron synapse	6/123	361/19550	0.0267079	0.409881	0.385453	PRRT1/GRID1/RPL23/BAALC/MAGI2/GRID2	6		GO:0060491	BP	GO:0060491	regulation of cell projection assembly	9/280	188/18723	0.00213974	0.31877	0.306147	CDC42EP5/IFT88/ICAM1/AVIL/CEP97/DEF8/WDPCP/TESK1/SEPTIN9	9		GO:0090659	BP	GO:0090659	walking behavior	2/83	28/18723	0.00681037	0.410179	0.395565	CEND1/DAB1	2		GO:0042405	CC	GO:0042405	nuclear inclusion body	2/318	13/19550	0.0182765	0.390896	0.366618	STUB1/ATXN3	2		GO:0060674	BP
GO:0044391	CC	GO:0044391	ribosomal subunit	4/123	180/19550	0.0270815	0.409881	0.385453	RPS29/RPL36AL/MRPS2/RPL23	4		GO:0042255	BP	GO:0042255	ribosome assembly	5/280	61/18723	0.00216827	0.31877	0.306147	RRP7A/RPL24/TRAF7/MRPL20/MRPS7	5		GO:0072080	BP	GO:0072080	nephron tubule development	3/83	91/18723	0.00771082	0.410179	0.395565	PKD1/LAMA5/MEF2C	3		GO:0090543	CC	GO:0090543	Flemming body	3/318	35/19550	0.019003	0.390896	0.366618	VPS4B/IST1/AGAP2	3		GO:0032874	BP
GO:0030662	CC	GO:0030662	coated vesicle membrane	4/123	181/19550	0.027563	0.409881	0.385453	SCYL1/SEC31A/DNAJC5/EPN2	4		GO:0002703	BP	GO:0002703	regulation of leukocyte mediated immunity	10/280	226/18723	0.00220838	0.31877	0.306147	ICAM1/PDPK1/RAET1G/RAET1E/ITGB2/KLRC4-KLRK1/KLRK1/KLRC2/KLRC1/KLRD1	10		GO:0022898	BP	GO:0022898	regulation of transmembrane transporter activity	5/83	278/18723	0.00788587	0.410179	0.395565	FXYD1/FXYD7/FXYD3/FXYD5/MEF2C	5		GO:0098688	CC	GO:0098688	parallel fiber to Purkinje cell synapse	2/318	14/19550	0.0210962	0.390896	0.366618	ATP2B3/P2RX6	2		GO:0014009	BP
GO:0030672	CC	GO:0030672	synaptic vesicle membrane	3/123	109/19550	0.03151	0.409881	0.385453	RAB26/PRRT1/DNAJC5	3		GO:0060008	BP	GO:0060008	Sertoli cell differentiation	3/280	18/18723	0.00228616	0.31877	0.306147	ICAM1/CTSV/TCF21	3		GO:0030324	BP	GO:0030324	lung development	4/83	177/18723	0.00794609	0.410179	0.395565	PKD1/KLF2/LAMA5/ESRP2	4		GO:0005635	CC	GO:0005635	nuclear envelope	14/318	468/19550	0.0216037	0.390896	0.366618	RGPD1/RCC1/BCL2/SYNE3/CCAR1/TNRC18/NUTF2/IST1/CDK4/CC2D1B/DHCR7/THAP7/P2RX6/PRICKLE1	14		GO:0070304	BP
GO:0099501	CC	GO:0099501	exocytic vesicle membrane	3/123	109/19550	0.03151	0.409881	0.385453	RAB26/PRRT1/DNAJC5	3		GO:0031343	BP	GO:0031343	positive regulation of cell killing	5/280	63/18723	0.00250061	0.334145	0.320912	RAET1E/KLRC4-KLRK1/KLRK1/KLRC2/KLRD1	5		GO:0035725	BP	GO:0035725	sodium ion transmembrane transport	4/83	178/18723	0.00810183	0.410179	0.395565	FXYD1/FXYD7/FXYD3/FXYD5	4		GO:0005844	CC	GO:0005844	polysome	4/318	66/19550	0.0225012	0.390896	0.366618	RPS29/RPS21/MSI2/AGO2	4		GO:1901797	BP
GO:0034702	CC	GO:0034702	ion channel complex	5/123	282/19550	0.0329592	0.409881	0.385453	PKD1/TTYH1/KCNB1/AKAP6/GRID2	5		GO:0007044	BP	GO:0007044	cell-substrate junction assembly	6/280	95/18723	0.00303245	0.36343	0.349038	EFNA5/PTK2/PDPK1/WDPCP/TLN1/TESK2	6		GO:0061326	BP	GO:0061326	renal tubule development	3/83	94/18723	0.00842772	0.410179	0.395565	PKD1/LAMA5/MEF2C	3		GO:0031672	CC	GO:0031672	A band	3/318	38/19550	0.0236393	0.390896	0.366618	PPP1R12B/OBSL1/FHL2	3		GO:1902018	BP
GO:0098563	CC	GO:0098563	intrinsic component of synaptic vesicle membrane	2/123	47/19550	0.035308	0.409881	0.385453	RAB26/DNAJC5	2		GO:1903829	BP	GO:1903829	positive regulation of cellular protein localization	11/280	276/18723	0.00305317	0.36343	0.349038	RANGRF/PDPK1/GAS8/TESK1/AKT2/KCNB1/JAK2/SH3GLB1/ITGB2/DDRGK1/PINK1	11		GO:0030323	BP	GO:0030323	respiratory tube development	4/83	181/18723	0.00858105	0.410179	0.395565	PKD1/KLF2/LAMA5/ESRP2	4		GO:0031965	CC	GO:0031965	nuclear membrane	10/318	297/19550	0.0240639	0.390896	0.366618	RCC1/BCL2/SYNE3/TNRC18/NUTF2/CDK4/DHCR7/THAP7/P2RX6/PRICKLE1	10		GO:0035176	BP
GO:0099061	CC	GO:0099061	integral component of postsynaptic density membrane	2/123	48/19550	0.0366944	0.409881	0.385453	GRID1/GRID2	2		GO:1901653	BP	GO:1901653	cellular response to peptide	13/280	359/18723	0.00305975	0.36343	0.349038	ICAM1/CDK4/PTK2/RPL23/PDPK1/AKT2/GPT/SHC1/ZBTB7B/JAK2/SNX5/SLC27A4/GRB2	13		GO:0007435	BP	GO:0007435	salivary gland morphogenesis	2/83	32/18723	0.00883461	0.410179	0.395565	LAMA5/ESRP2	2		GO:0098554	CC	GO:0098554	cytoplasmic side of endoplasmic reticulum membrane	2/318	15/19550	0.0240837	0.390896	0.366618	RPS29/SPPL2C	2		GO:0072332	BP
GO:0099055	CC	GO:0099055	integral component of postsynaptic membrane	3/123	117/19550	0.0376729	0.409881	0.385453	PRRT1/GRID1/GRID2	3		GO:0032869	BP	GO:0032869	cellular response to insulin stimulus	9/280	203/18723	0.00357386	0.405922	0.389847	CDK4/PDPK1/AKT2/GPT/SHC1/ZBTB7B/SNX5/SLC27A4/GRB2	9		GO:0046475	BP	GO:0046475	glycerophospholipid catabolic process	2/83	32/18723	0.00883461	0.410179	0.395565	ENPP2/PLA2G15	2		GO:0001726	CC	GO:0001726	ruffle	7/318	178/19550	0.0267364	0.397501	0.372812	TLN1/SNX5/ARHGEF26/BAIAP2/MTSS2/RASGRP2/MKLN1	7		GO:0035883	BP
GO:0099634	CC	GO:0099634	postsynaptic specialization membrane	3/123	117/19550	0.0376729	0.409881	0.385453	PRRT1/GRID1/GRID2	3		GO:0048863	BP	GO:0048863	stem cell differentiation	9/280	206/18723	0.00393493	0.405922	0.389847	CHD2/PHACTR4/LAMA5/HES5/MEF2C/MSI2/OVOL2/SEMA5A/SLC4A11	9		GO:0010959	BP	GO:0010959	regulation of metal ion transport	6/83	406/18723	0.00930595	0.417163	0.402301	NKAIN3/CRACR2B/FXYD1/FXYD7/FXYD3/FXYD5	6		GO:0031594	CC	GO:0031594	neuromuscular junction	4/318	70/19550	0.0272321	0.397501	0.372812	TBC1D24/DNAJC5/LAMA5/CRKL	4		GO:0006828	BP
GO:0099146	CC	GO:0099146	intrinsic component of postsynaptic density membrane	2/123	51/19550	0.0409768	0.41725	0.392383	GRID1/GRID2	2		GO:0002705	BP	GO:0002705	positive regulation of leukocyte mediated immunity	7/280	134/18723	0.00406322	0.405922	0.389847	RAET1G/RAET1E/ITGB2/KLRC4-KLRK1/KLRK1/KLRC2/KLRD1	7		GO:0007431	BP	GO:0007431	salivary gland development	2/83	34/18723	0.00993539	0.420456	0.405476	LAMA5/ESRP2	2		GO:0032391	CC	GO:0032391	photoreceptor connecting cilium	3/318	41/19550	0.0288324	0.397501	0.372812	KIF17/RPGRIP1L/CFAP410	3		GO:0072331	BP
GO:0098936	CC	GO:0098936	intrinsic component of postsynaptic membrane	3/123	122/19550	0.0418147	0.41725	0.392383	PRRT1/GRID1/GRID2	3		GO:0150115	BP	GO:0150115	cell-substrate junction organization	6/280	101/18723	0.00410649	0.405922	0.389847	EFNA5/PTK2/PDPK1/WDPCP/TLN1/TESK2	6		GO:0000460	BP	GO:0000460	maturation of 5.8S rRNA	2/83	35/18723	0.0105075	0.420456	0.405476	RPS21/URB1	2		GO:0043197	CC	GO:0043197	dendritic spine	7/318	183/19550	0.0304488	0.397501	0.372812	MAPT/PPP3CA/BAIAP2/P2RX6/ADGRB1/NLGN1/PTK2	7		GO:0007215	BP
GO:0030658	CC	GO:0030658	transport vesicle membrane	4/123	212/19550	0.0450525	0.41725	0.392383	RAB26/PRRT1/SEC31A/DNAJC5	4		GO:0030521	BP	GO:0030521	androgen receptor signaling pathway	4/280	44/18723	0.00415378	0.405922	0.389847	UBE3A/FOXP1/FOXH1/TCF21	4		GO:0050731	BP	GO:0050731	positive regulation of peptidyl-tyrosine phosphorylation	4/83	193/18723	0.0106829	0.420456	0.405476	EFNA5/IL34/ENPP2/MLST8	4		GO:0043083	CC	GO:0043083	synaptic cleft	2/318	17/19550	0.0305374	0.397501	0.372812	LAMA5/NLGN1	2		GO:0051703	BP
GO:0030660	CC	GO:0030660	Golgi-associated vesicle membrane	2/123	54/19550	0.0454374	0.41725	0.392383	SCYL1/PKD1	2		GO:0045727	BP	GO:0045727	positive regulation of translation	7/280	136/18723	0.00440619	0.405922	0.389847	POLDIP3/ZCCHC13/CDK4/AGO2/TRUB2/MIF4GD/PINK1	7		GO:0072001	BP	GO:0072001	renal system development	5/83	302/18723	0.0110244	0.420456	0.405476	EMX2/IFT88/PKD1/LAMA5/MEF2C	5		GO:0044309	CC	GO:0044309	neuron spine	7/318	184/19550	0.0312308	0.397501	0.372812	MAPT/PPP3CA/BAIAP2/P2RX6/ADGRB1/NLGN1/PTK2	7		GO:1904355	BP
GO:0022625	CC	GO:0022625	cytosolic large ribosomal subunit	2/123	58/19550	0.0516479	0.41725	0.392383	RPL36AL/RPL23	2		GO:0018108	BP	GO:0018108	peptidyl-tyrosine phosphorylation	13/280	375/18723	0.00441419	0.405922	0.389847	EFNA5/ENPP2/TYK2/ICAM1/PTK2/TESK1/TESK2/MLST8/HES5/TNFRSF14/SHC1/JAK2/ITGB2	13		GO:0060428	BP	GO:0060428	lung epithelium development	2/83	37/18723	0.0116943	0.420456	0.405476	PKD1/KLF2	2		GO:0043296	CC	GO:0043296	apical junction complex	6/318	145/19550	0.0314408	0.397501	0.372812	TJP1/MAGI2/RPGRIP1L/PLEKHA7/CDK4/MXRA8	6		GO:2001021	BP
GO:0035577	CC	GO:0035577	azurophil granule membrane	2/123	58/19550	0.0516479	0.41725	0.392383	DDOST/DNAJC5	2		GO:0071375	BP	GO:0071375	cellular response to peptide hormone stimulus	11/280	290/18723	0.00443008	0.405922	0.389847	CDK4/PTK2/PDPK1/AKT2/GPT/SHC1/ZBTB7B/JAK2/SNX5/SLC27A4/GRB2	11		GO:0021761	BP	GO:0021761	limbic system development	3/83	107/18723	0.011978	0.420456	0.405476	EMX2/DAB1/ANXA3	3		GO:0101002	CC	GO:0101002	ficolin-1-rich granule	7/318	185/19550	0.0320262	0.397501	0.372812	CDA/PAFAH1B2/ADAM8/ATP6V0C/PSMD7/TRPM2/PFKL	7		GO:0048762	BP
GO:0042383	CC	GO:0042383	sarcolemma	3/123	138/19550	0.0565273	0.41725	0.392383	CCDC78/KCNB1/AKAP6	3		GO:0018212	BP	GO:0018212	peptidyl-tyrosine modification	13/280	378/18723	0.00471518	0.414407	0.397996	EFNA5/ENPP2/TYK2/ICAM1/PTK2/TESK1/TESK2/MLST8/HES5/TNFRSF14/SHC1/JAK2/ITGB2	13		GO:0032409	BP	GO:0032409	regulation of transporter activity	5/83	310/18723	0.0122367	0.420456	0.405476	FXYD1/FXYD7/FXYD3/FXYD5/MEF2C	5		GO:0099568	CC	GO:0099568	cytoplasmic region	9/318	271/19550	0.0338339	0.39764	0.372943	KIF17/GAS8/TRIM46/RPGRIP1L/MAPT/CALY/ODAD3/BAIAP2/DNAAF1	9		GO:0042693	BP
GO:0031414	CC	GO:0031414	N-terminal protein acetyltransferase complex	1/123	10/19550	0.0611776	0.41725	0.392383	NAA11	1		GO:0001822	BP	GO:0001822	kidney development	11/280	293/18723	0.00478112	0.414407	0.397996	IFT88/MAGI2/WDPCP/PKD1/LAMA5/PKD1L3/HES5/MEF2C/PYGO2/NUP85/TCF21	11		GO:0006821	BP	GO:0006821	chloride transport	3/83	109/18723	0.0125894	0.420456	0.405476	FXYD1/FXYD3/TTYH1	3		GO:0099060	CC	GO:0099060	integral component of postsynaptic specialization membrane	4/318	75/19550	0.0339219	0.39764	0.372943	GRID1/P2RX6/GSG1L/NLGN1	4		GO:0060716	BP
GO:0031932	CC	GO:0031932	TORC2 complex	1/123	10/19550	0.0611776	0.41725	0.392383	MLST8	1		GO:0002697	BP	GO:0002697	regulation of immune effector process	12/280	339/18723	0.00521107	0.419129	0.402531	ICAM1/PDPK1/TNFRSF14/ZBTB7B/RAET1G/RAET1E/ITGB2/KLRC4-KLRK1/KLRK1/KLRC2/KLRC1/KLRD1	12		GO:0072009	BP	GO:0072009	nephron epithelium development	3/83	109/18723	0.0125894	0.420456	0.405476	PKD1/LAMA5/MEF2C	3		GO:0016234	CC	GO:0016234	inclusion body	4/318	76/19550	0.0353645	0.403347	0.378295	PINK1/MAPT/STUB1/ATXN3	4		GO:0051403	BP
GO:0034704	CC	GO:0034704	calcium channel complex	2/123	65/19550	0.0631887	0.41725	0.392383	PKD1/AKAP6	2		GO:2000310	BP	GO:2000310	regulation of NMDA receptor activity	3/280	24/18723	0.00530782	0.419129	0.402531	MEF2C/DAPK1/PINK1	3		GO:0060541	BP	GO:0060541	respiratory system development	4/83	203/18723	0.012669	0.420456	0.405476	PKD1/KLF2/LAMA5/ESRP2	4		GO:0016607	CC	GO:0016607	nuclear speck	12/318	412/19550	0.0379898	0.404646	0.379513	POLDIP3/MAPT/CWC25/EPOR/MEF2C/PSKH1/THAP7/CCNL2/TRIP11/DNAAF1/ATXN2L/SYF2	12		GO:0017038	BP
GO:0005840	CC	GO:0005840	ribosome	4/123	240/19550	0.0651353	0.41725	0.392383	RPS29/RPL36AL/MRPS2/RPL23	4		GO:0061333	BP	GO:0061333	renal tubule morphogenesis	5/280	75/18723	0.00531353	0.419129	0.402531	PKD1/LAMA5/HES5/MEF2C/TCF21	5		GO:0021587	BP	GO:0021587	cerebellum morphogenesis	2/83	39/18723	0.0129371	0.420456	0.405476	CEND1/DAB1	2		GO:0098685	CC	GO:0098685	Schaffer collateral - CA1 synapse	4/318	78/19550	0.0383551	0.404646	0.379513	PPP3CA/BAIAP2/GSG1L/CPLX1	4		GO:1903670	BP
GO:0038201	CC	GO:0038201	TOR complex	1/123	11/19550	0.0670873	0.41725	0.392383	MLST8	1		GO:0007229	BP	GO:0007229	integrin-mediated signaling pathway	6/280	107/18723	0.00543889	0.419129	0.402531	PHACTR4/PTK2/TLN1/ITGB5/LAMA5/ITGB2	6		GO:0021575	BP	GO:0021575	hindbrain morphogenesis	2/83	42/18723	0.0149041	0.446886	0.430965	CEND1/DAB1	2		GO:0098948	CC	GO:0098948	intrinsic component of postsynaptic specialization membrane	4/318	78/19550	0.0383551	0.404646	0.379513	GRID1/P2RX6/GSG1L/NLGN1	4		GO:0042255	BP
GO:0099699	CC	GO:0099699	integral component of synaptic membrane	3/123	150/19550	0.0689611	0.41725	0.392383	PRRT1/GRID1/GRID2	3		GO:0072006	BP	GO:0072006	nephron development	7/280	142/18723	0.00556703	0.419129	0.402531	MAGI2/PKD1/LAMA5/HES5/MEF2C/NUP85/TCF21	7		GO:0001655	BP	GO:0001655	urogenital system development	5/83	338/18723	0.0171887	0.446886	0.430965	EMX2/IFT88/PKD1/LAMA5/MEF2C	5		GO:0005766	CC	GO:0005766	primary lysosome	6/318	155/19550	0.0414079	0.416051	0.39021	DDOST/ATP6V0C/RAB3D/DNAJC5/IST1/STK11IP	6		GO:0060998	BP
GO:0016529	CC	GO:0016529	sarcoplasmic reticulum	2/123	70/19550	0.0719125	0.41725	0.392383	CCDC78/AKAP6	2		GO:0032543	BP	GO:0032543	mitochondrial translation	5/280	76/18723	0.00561975	0.419129	0.402531	GATC/TSFM/DARS2/TRUB2/MRPS7	5		GO:0033674	BP	GO:0033674	positive regulation of kinase activity	6/83	467/18723	0.0175283	0.446886	0.430965	EFNA5/IL34/VAC14/MLST8/PKD1/DAB1	6		GO:0042582	CC	GO:0042582	azurophil granule	6/318	155/19550	0.0414079	0.416051	0.39021	DDOST/ATP6V0C/RAB3D/DNAJC5/IST1/STK11IP	6		GO:0031098	BP
GO:0060198	CC	GO:0060198	clathrin-sculpted vesicle	1/123	12/19550	0.07296	0.41725	0.392383	DNAJC5	1		GO:0072009	BP	GO:0072009	nephron epithelium development	6/280	109/18723	0.00594622	0.42853	0.41156	MAGI2/PKD1/LAMA5/HES5/MEF2C/TCF21	6		GO:0007368	BP	GO:0007368	determination of left/right symmetry	3/83	124/18723	0.0177409	0.446886	0.430965	DNAAF2/PSKH1/MEF2C	3		GO:0005791	CC	GO:0005791	rough endoplasmic reticulum	4/318	82/19550	0.0447578	0.439251	0.411969	RPS29/SYNE3/RPS21/BAIAP2	4		GO:0046330	BP
GO:0071006	CC	GO:0071006	U2-type catalytic step 1 spliceosome	1/123	12/19550	0.07296	0.41725	0.392383	CWC25	1		GO:0022618	BP	GO:0022618	ribonucleoprotein complex assembly	9/280	220/18723	0.00601305	0.42853	0.41156	RRP7A/SRSF9/AGO2/RPL24/PRPF8/TRAF7/MRPL20/ATR/MRPS7	9		GO:0032008	BP	GO:0032008	positive regulation of TOR signaling	2/83	47/18723	0.0184477	0.446886	0.430965	MLST8/CLEC16A	2		GO:0097733	CC	GO:0097733	photoreceptor cell cilium	5/318	120/19550	0.046442	0.445421	0.417756	KIF17/RPGRIP1L/INHA/CFAP410/PEX6	5		GO:0099601	BP
GO:0071012	CC	GO:0071012	catalytic step 1 spliceosome	1/123	12/19550	0.07296	0.41725	0.392383	CWC25	1		GO:0032868	BP	GO:0032868	response to insulin	10/280	264/18723	0.0065882	0.451222	0.433353	ICAM1/CDK4/PDPK1/AKT2/GPT/SHC1/ZBTB7B/SNX5/SLC27A4/GRB2	10		GO:0046677	BP	GO:0046677	response to antibiotic	2/83	47/18723	0.0184477	0.446886	0.430965	CIITA/MEF2C	2		GO:0036064	CC	GO:0036064	ciliary basal body	6/318	161/19550	0.0482464	0.451708	0.423652	KIF17/GAS8/RPGRIP1L/ODAD3/CFAP410/PTK2	6		GO:0014033	BP
GO:0015935	CC	GO:0015935	small ribosomal subunit	2/123	71/19550	0.0737018	0.41725	0.392383	RPS29/MRPS2	2		GO:0007015	BP	GO:0007015	actin filament organization	14/280	442/18723	0.00696217	0.451222	0.433353	CDC42EP5/TJP1/ICAM1/ARHGEF15/AVIL/TPM2/TESK1/ADD1/ITGB5/MLST8/JAK2/SEMA5A/RFLNA/GRB2	14		GO:0009395	BP	GO:0009395	phospholipid catabolic process	2/83	49/18723	0.019955	0.446886	0.430965	ENPP2/PLA2G15	2		GO:0005923	CC	GO:0005923	bicellular tight junction	5/318	122/19550	0.0492383	0.451708	0.423652	TJP1/MAGI2/RPGRIP1L/CDK4/MXRA8	5		GO:0044342	BP
GO:0005795	CC	GO:0005795	Golgi stack	3/123	155/19550	0.0744784	0.41725	0.392383	MGAT2/NECAB3/STX16	3		GO:0032970	BP	GO:0032970	regulation of actin filament-based process	13/280	397/18723	0.00702655	0.451222	0.433353	CDC42EP5/TJP1/EFNA5/TAOK1/ICAM1/ARHGEF15/RANGRF/AVIL/TESK1/ADD1/MLST8/SEMA5A/GRB2	13		GO:0030534	BP	GO:0030534	adult behavior	3/83	130/18723	0.0200843	0.446886	0.430965	CEND1/LGI4/DAB1	3		GO:0031307	CC	GO:0031307	integral component of mitochondrial outer membrane	2/318	23/19550	0.053315	0.459094	0.430579	PINK1/RHOT2	2		GO:0048714	BP
GO:0008250	CC	GO:0008250	oligosaccharyltransferase complex	1/123	13/19550	0.0787961	0.41725	0.392383	DDOST	1		GO:0002708	BP	GO:0002708	positive regulation of lymphocyte mediated immunity	6/280	113/18723	0.00706313	0.451222	0.433353	RAET1G/RAET1E/KLRC4-KLRK1/KLRK1/KLRC2/KLRD1	6		GO:0038202	BP	GO:0038202	TORC1 signaling	2/83	50/18723	0.0207274	0.446886	0.430965	MLST8/CLEC16A	2		GO:0031306	CC	GO:0031306	intrinsic component of mitochondrial outer membrane	2/318	24/19550	0.0575529	0.459094	0.430579	PINK1/RHOT2	2		GO:2000047	BP
GO:0030126	CC	GO:0030126	COPI vesicle coat	1/123	13/19550	0.0787961	0.41725	0.392383	SCYL1	1		GO:0071826	BP	GO:0071826	ribonucleoprotein complex subunit organization	9/280	227/18723	0.00732722	0.451222	0.433353	RRP7A/SRSF9/AGO2/RPL24/PRPF8/TRAF7/MRPL20/ATR/MRPS7	9		GO:0046460	BP	GO:0046460	neutral lipid biosynthetic process	2/83	50/18723	0.0207274	0.446886	0.430965	PNPLA2/PLA2G15	2		GO:0033177	CC	GO:0033177	proton-transporting two-sector ATPase complex, proton-transporting domain	2/318	24/19550	0.0575529	0.459094	0.430579	ATP6V0C/ATP6V0E1	2		GO:0042307	BP
GO:0042405	CC	GO:0042405	nuclear inclusion body	1/123	13/19550	0.0787961	0.41725	0.392383	STUB1	1		GO:1903533	BP	GO:1903533	regulation of protein targeting	5/280	81/18723	0.00733957	0.451222	0.433353	AKT2/KCNB1/SH3GLB1/ITGB2/PINK1	5		GO:0046463	BP	GO:0046463	acylglycerol biosynthetic process	2/83	50/18723	0.0207274	0.446886	0.430965	PNPLA2/PLA2G15	2		GO:0000151	CC	GO:0000151	ubiquitin ligase complex	9/318	301/19550	0.0585046	0.459094	0.430579	FBXO24/FBXL18/OS9/LZTR1/FBXL16/STUB1/CKS1B/MKLN1/PCGF3	9		GO:0060485	BP
GO:0042583	CC	GO:0042583	chromaffin granule	1/123	13/19550	0.0787961	0.41725	0.392383	DNAJC5	1		GO:0000027	BP	GO:0000027	ribosomal large subunit assembly	3/280	27/18723	0.00742208	0.451222	0.433353	RPL24/TRAF7/MRPL20	3		GO:1904062	BP	GO:1904062	regulation of cation transmembrane transport	5/83	357/18723	0.0212168	0.446886	0.430965	FXYD1/FXYD7/FXYD3/FXYD5/MEF2C	5		GO:0070160	CC	GO:0070160	tight junction	5/318	129/19550	0.0597916	0.459094	0.430579	TJP1/MAGI2/RPGRIP1L/CDK4/MXRA8	5		GO:0031345	BP
GO:0099060	CC	GO:0099060	integral component of postsynaptic specialization membrane	2/123	75/19550	0.0809998	0.41725	0.392383	GRID1/GRID2	2		GO:0032956	BP	GO:0032956	regulation of actin cytoskeleton organization	12/280	358/18723	0.00791081	0.451222	0.433353	CDC42EP5/TJP1/EFNA5/TAOK1/ICAM1/ARHGEF15/AVIL/TESK1/ADD1/MLST8/SEMA5A/GRB2	12		GO:0009855	BP	GO:0009855	determination of bilateral symmetry	3/83	133/18723	0.0213171	0.446886	0.430965	DNAAF2/PSKH1/MEF2C	3		GO:0030018	CC	GO:0030018	Z disc	5/318	130/19550	0.0613965	0.459094	0.430579	PPP1R12B/PPP3CA/STUB1/OBSL1/FHL2	5		GO:0006606	BP
GO:1902495	CC	GO:1902495	transmembrane transporter complex	5/123	366/19550	0.0815546	0.41725	0.392383	PKD1/TTYH1/KCNB1/AKAP6/GRID2	5		GO:0030518	BP	GO:0030518	intracellular steroid hormone receptor signaling pathway	6/280	116/18723	0.0079951	0.451222	0.433353	UBE3A/FOXP1/FOXH1/JAK2/TCF21/DDRGK1	6		GO:0014009	BP	GO:0014009	glial cell proliferation	2/83	51/18723	0.0215122	0.446886	0.430965	IL34/LGI4	2		GO:0034399	CC	GO:0034399	nuclear periphery	5/318	130/19550	0.0613965	0.459094	0.430579	TEP1/MAPT/MEN1/ATXN3/SATB1	5		GO:1904591	BP
GO:0099240	CC	GO:0099240	intrinsic component of synaptic membrane	3/123	163/19550	0.0836995	0.41725	0.392383	PRRT1/GRID1/GRID2	3		GO:0060765	BP	GO:0060765	regulation of androgen receptor signaling pathway	3/280	28/18723	0.00822209	0.451222	0.433353	FOXP1/FOXH1/TCF21	3		GO:0009799	BP	GO:0009799	specification of symmetry	3/83	134/18723	0.021737	0.446886	0.430965	DNAAF2/PSKH1/MEF2C	3		GO:0031430	CC	GO:0031430	M band	2/318	25/19550	0.0619034	0.459094	0.430579	OBSL1/FHL2	2		GO:0002066	BP
GO:0098688	CC	GO:0098688	parallel fiber to Purkinje cell synapse	1/123	14/19550	0.0845958	0.41725	0.392383	GRID2	1		GO:0006606	BP	GO:0006606	protein import into nucleus	7/280	155/18723	0.00885085	0.451222	0.433353	RGPD1/RANGRF/RPL23/PPP3CA/POM121C/JAK2/NUP85	7		GO:0072073	BP	GO:0072073	kidney epithelium development	3/83	136/18723	0.0225906	0.446886	0.430965	PKD1/LAMA5/MEF2C	3		GO:0009898	CC	GO:0009898	cytoplasmic side of plasma membrane	6/318	172/19550	0.0624992	0.459094	0.430579	SNX5/PPP3CA/ATP2C2/MTSS2/FER/PTK2	6		GO:1904377	BP
GO:0098948	CC	GO:0098948	intrinsic component of postsynaptic specialization membrane	2/123	78/19550	0.0866139	0.41725	0.392383	GRID1/GRID2	2		GO:0002699	BP	GO:0002699	positive regulation of immune effector process	9/280	235/18723	0.00908654	0.451222	0.433353	PDPK1/TNFRSF14/RAET1G/RAET1E/ITGB2/KLRC4-KLRK1/KLRK1/KLRC2/KLRD1	9		GO:0043620	BP	GO:0043620	regulation of DNA-templated transcription in response to stress	2/83	53/18723	0.0231183	0.446886	0.430965	KLF2/BCLAF1	2		GO:0005930	CC	GO:0005930	axoneme	5/318	131/19550	0.0630257	0.459094	0.430579	KIF17/GAS8/RPGRIP1L/ODAD3/DNAAF1	5		GO:0032872	BP
GO:0016528	CC	GO:0016528	sarcoplasm	2/123	79/19550	0.0885108	0.41725	0.392383	CCDC78/AKAP6	2		GO:0001755	BP	GO:0001755	neural crest cell migration	4/280	55/18723	0.00918506	0.451222	0.433353	PHACTR4/LAMA5/OVOL2/SEMA5A	4		GO:0072006	BP	GO:0072006	nephron development	3/83	142/18723	0.0252598	0.446886	0.430965	PKD1/LAMA5/MEF2C	3		GO:0097731	CC	GO:0097731	9+0 non-motile cilium	5/318	131/19550	0.0630257	0.459094	0.430579	KIF17/RPGRIP1L/INHA/CFAP410/PEX6	5		GO:0051170	BP
GO:0005665	CC	GO:0005665	RNA polymerase II, core complex	1/123	15/19550	0.0903593	0.41725	0.392383	POLR2D	1		GO:0001915	BP	GO:0001915	negative regulation of T cell mediated cytotoxicity	2/280	10/18723	0.00926463	0.451222	0.433353	KLRC1/KLRD1	2		GO:0006611	BP	GO:0006611	protein export from nucleus	2/83	57/18723	0.0264733	0.446886	0.430965	PKD1/NUTF2	2		GO:0097014	CC	GO:0097014	ciliary plasm	5/318	133/19550	0.0663566	0.459094	0.430579	KIF17/GAS8/RPGRIP1L/ODAD3/DNAAF1	5		GO:0070302	BP
GO:0005847	CC	GO:0005847	mRNA cleavage and polyadenylation specificity factor complex	1/123	15/19550	0.0903593	0.41725	0.392383	WDR33	1		GO:0035747	BP	GO:0035747	natural killer cell chemotaxis	2/280	10/18723	0.00926463	0.451222	0.433353	KLRC4-KLRK1/KLRK1	2		GO:0002181	BP	GO:0002181	cytoplasmic translation	3/83	148/18723	0.0280919	0.446886	0.430965	RPS29/RPLP2/RPS21	3		GO:0005963	CC	GO:0005963	magnesium-dependent protein serine/threonine phosphatase complex	2/318	26/19550	0.0663619	0.459094	0.430579	PPP3CA/PPP2R5D	2		GO:0051153	BP
GO:0030127	CC	GO:0030127	COPII vesicle coat	1/123	15/19550	0.0903593	0.41725	0.392383	SEC31A	1		GO:0038007	BP	GO:0038007	netrin-activated signaling pathway	2/280	10/18723	0.00926463	0.451222	0.433353	PTK2/TUBB3	2		GO:0021885	BP	GO:0021885	forebrain cell migration	2/83	59/18723	0.0282203	0.446886	0.430965	EMX2/DAB1	2		GO:0033176	CC	GO:0033176	proton-transporting V-type ATPase complex	2/318	26/19550	0.0663619	0.459094	0.430579	ATP6V0C/ATP6V0E1	2		GO:0060996	BP
GO:0098554	CC	GO:0098554	cytoplasmic side of endoplasmic reticulum membrane	1/123	15/19550	0.0903593	0.41725	0.392383	RPS29	1		GO:0072070	BP	GO:0072070	loop of Henle development	2/280	10/18723	0.00926463	0.451222	0.433353	PKD1/HES5	2		GO:0045860	BP	GO:0045860	positive regulation of protein kinase activity	5/83	386/18723	0.0284798	0.446886	0.430965	EFNA5/IL34/MLST8/PKD1/DAB1	5		GO:0046930	CC	GO:0046930	pore complex	2/318	26/19550	0.0663619	0.459094	0.430579	BCL2/PLEKHA7	2		GO:0090276	BP
GO:0031225	CC	GO:0031225	anchored component of membrane	3/123	170/19550	0.0921496	0.41725	0.392383	RAB26/EFNA5/DNAJC5	3		GO:1990416	BP	GO:1990416	cellular response to brain-derived neurotrophic factor stimulus	2/280	10/18723	0.00926463	0.451222	0.433353	UBE3A/PDPK1	2		GO:1903670	BP	GO:1903670	regulation of sprouting angiogenesis	2/83	60/18723	0.0291108	0.446886	0.430965	TJP1/KLF2	2		GO:0005788	CC	GO:0005788	endoplasmic reticulum lumen	9/318	313/19550	0.0709647	0.483018	0.453018	OS9/MEN1/VWA1/MXRA8/ADAMTSL4/JMJD8/FAM20C/CNPY3/MBTPS1	9		GO:0031018	BP
GO:1990351	CC	GO:1990351	transporter complex	5/123	381/19550	0.0928842	0.41725	0.392383	PKD1/TTYH1/KCNB1/AKAP6/GRID2	5		GO:0110053	BP	GO:0110053	regulation of actin filament organization	10/280	278/18723	0.00930665	0.451222	0.433353	CDC42EP5/TJP1/ICAM1/ARHGEF15/AVIL/TESK1/ADD1/MLST8/SEMA5A/GRB2	10		GO:0048754	BP	GO:0048754	branching morphogenesis of an epithelial tube	3/83	151/18723	0.0295689	0.446886	0.430965	PKD1/LAMA5/ESRP2	3		GO:0030165	MF	GO:0030165	PDZ domain binding	6/318	84/18368	0.00336884	0.438905	0.423062	ATP2B3/SRR/BAIAP2/TMEM88B/ADGRB1/NLGN1	6		GO:0055021	BP
GO:0005869	CC	GO:0005869	dynactin complex	1/123	16/19550	0.0960867	0.41725	0.392383	ACTL10	1		GO:0048864	BP	GO:0048864	stem cell development	5/280	86/18723	0.00939618	0.451222	0.433353	PHACTR4/LAMA5/MSI2/OVOL2/SEMA5A	5		GO:0050730	BP	GO:0050730	regulation of peptidyl-tyrosine phosphorylation	4/83	264/18723	0.0298459	0.446886	0.430965	EFNA5/IL34/ENPP2/MLST8	4		GO:0017080	MF	GO:0017080	sodium channel regulator activity	4/318	40/18368	0.00493216	0.438905	0.423062	FXYD1/FXYD7/FXYD3/FXYD5	4		GO:0048167	BP
GO:0045211	CC	GO:0045211	postsynaptic membrane	4/123	277/19550	0.0976807	0.41725	0.392383	PRRT1/GRID1/KCNB1/GRID2	4		GO:0043434	BP	GO:0043434	response to peptide hormone	13/280	414/18723	0.00978498	0.451222	0.433353	ICAM1/CDK4/PTK2/PDPK1/AKT2/GPT/SHC1/ZBTB7B/JAK2/SNX5/SLC27A4/GRB2/RNF40	13		GO:0042255	BP	GO:0042255	ribosome assembly	2/83	61/18723	0.0300124	0.446886	0.430965	RRP7A/TRAF7	2		GO:0001614	MF	GO:0001614	purinergic nucleotide receptor activity	3/318	21/18368	0.00542528	0.438905	0.423062	P2RX6/P2RY14/GPR87	3		GO:1901798	BP
GO:0005643	CC	GO:0005643	nuclear pore	2/123	84/19550	0.0981765	0.41725	0.392383	POM121C/RGPD1	2		GO:0048041	BP	GO:0048041	focal adhesion assembly	5/280	87/18723	0.00985051	0.451222	0.433353	EFNA5/PTK2/PDPK1/WDPCP/TESK2	5		GO:0051168	BP	GO:0051168	nuclear export	3/83	154/18723	0.0310863	0.446886	0.430965	POLDIP3/PKD1/NUTF2	3		GO:0016502	MF	GO:0016502	nucleotide receptor activity	3/318	21/18368	0.00542528	0.438905	0.423062	P2RX6/P2RY14/GPR87	3		GO:0097028	BP
GO:0005901	CC	GO:0005901	caveola	2/123	84/19550	0.0981765	0.41725	0.392383	EFNA5/AKAP6	2		GO:0090314	BP	GO:0090314	positive regulation of protein targeting to membrane	3/280	30/18723	0.00996903	0.451222	0.433353	AKT2/KCNB1/ITGB2	3		GO:0061178	BP	GO:0061178	regulation of insulin secretion involved in cellular response to glucose stimulus	2/83	64/18723	0.0327832	0.446886	0.430965	EFNA5/SIDT2	2		GO:0030674	MF	GO:0030674	protein-macromolecule adaptor activity	12/318	296/18368	0.0056604	0.438905	0.423062	MAGI2/GRAPL/MAPT/SYNE3/BAIAP2/CRKL/MEN1/TSNARE1/STUB1/OBSL1/SHC1/SH2B1	12		GO:0050796	BP
GO:0120293	CC	GO:0120293	dynein axonemal particle	1/123	17/19550	0.101778	0.425903	0.400521	DNAAF2	1		GO:0051170	BP	GO:0051170	import into nucleus	7/280	159/18723	0.0101	0.451222	0.433353	RGPD1/RANGRF/RPL23/PPP3CA/POM121C/JAK2/NUP85	7		GO:1902475	BP	GO:1902475	L-alpha-amino acid transmembrane transport	2/83	65/18723	0.0337284	0.446886	0.430965	SLC25A22/SLC7A6	2		GO:0140104	MF	GO:0140104	molecular carrier activity	5/318	73/18368	0.00867269	0.438905	0.423062	NUTF2/XPO6/ATOX1/HBE1/HBG2	5		GO:0002791	BP
GO:0032592	CC	GO:0032592	integral component of mitochondrial membrane	2/123	87/19550	0.104113	0.429071	0.4035	RHOT2/PINK1	2		GO:1902017	BP	GO:1902017	regulation of cilium assembly	4/280	57/18723	0.0103949	0.451222	0.433353	IFT88/CEP97/TESK1/SEPTIN9	4		GO:0050657	BP	GO:0050657	nucleic acid transport	3/83	163/18723	0.0358805	0.446886	0.430965	POLDIP3/NUTF2/SIDT2	3		GO:0019829	MF	GO:0019829	ATPase-coupled cation transmembrane transporter activity	4/318	47/18368	0.00876014	0.438905	0.423062	ATP6V0C/ATP2B3/ATP2C2/ATP6V0E1	4		GO:0006403	BP
GO:0098573	CC	GO:0098573	intrinsic component of mitochondrial membrane	2/123	88/19550	0.106113	0.429738	0.404127	RHOT2/PINK1	2		GO:0090316	BP	GO:0090316	positive regulation of intracellular protein transport	7/280	160/18723	0.0104314	0.451222	0.433353	AKT2/KCNB1/JAK2/SH3GLB1/ITGB2/EDEM2/PINK1	7		GO:0050658	BP	GO:0050658	RNA transport	3/83	163/18723	0.0358805	0.446886	0.430965	POLDIP3/NUTF2/SIDT2	3		GO:0016538	MF	GO:0016538	cyclin-dependent protein serine/threonine kinase regulator activity	4/318	50/18368	0.0108644	0.438905	0.423062	CCNQ/CDK4/CCNL2/CKS1B	4		GO:0007040	BP
GO:0030663	CC	GO:0030663	COPI-coated vesicle membrane	1/123	18/19550	0.107435	0.429738	0.404127	SCYL1	1		GO:0044843	BP	GO:0044843	cell cycle G1/S phase transition	9/280	241/18723	0.0106032	0.451222	0.433353	RCC1/TRIAP1/CRLF3/CTDSP2/CDK4/NACC2/PPP3CA/PKD1/DDRGK1	9		GO:0051236	BP	GO:0051236	establishment of RNA localization	3/83	166/18723	0.0375586	0.446886	0.430965	POLDIP3/NUTF2/SIDT2	3		GO:0030695	MF	GO:0030695	GTPase regulator activity	16/318	488/18368	0.0113345	0.438905	0.423062	RGPD1/ARHGEF39/RCC1/RALGAPB/AGFG2/ARHGEF26/EIF5/TBC1D24/TBC1D22A/RGL3/SGSM2/MTSS2/AGAP2/RASGRP2/ARHGAP11A/TBC1D5	16		GO:0080171	BP
GO:0035579	CC	GO:0035579	specific granule membrane	2/123	91/19550	0.112176	0.435069	0.40914	UBR4/DNAJC5	2		GO:1900027	BP	GO:1900027	regulation of ruffle assembly	3/280	31/18723	0.0109171	0.451222	0.433353	ICAM1/DEF8/WDPCP	3		GO:0015807	BP	GO:0015807	L-amino acid transport	2/83	69/18723	0.037614	0.446886	0.430965	SLC25A22/SLC7A6	2		GO:0060589	MF	GO:0060589	nucleoside-triphosphatase regulator activity	16/318	488/18368	0.0113345	0.438905	0.423062	RGPD1/ARHGEF39/RCC1/RALGAPB/AGFG2/ARHGEF26/EIF5/TBC1D24/TBC1D22A/RGL3/SGSM2/MTSS2/AGAP2/RASGRP2/ARHGAP11A/TBC1D5	16		GO:0007254	BP
GO:0097449	CC	GO:0097449	astrocyte projection	1/123	19/19550	0.113055	0.435069	0.40914	PINK1	1		GO:0034250	BP	GO:0034250	positive regulation of cellular amide metabolic process	7/280	162/18723	0.0111179	0.451222	0.433353	POLDIP3/ZCCHC13/CDK4/AGO2/TRUB2/MIF4GD/PINK1	7		GO:0021543	BP	GO:0021543	pallium development	3/83	169/18723	0.0392765	0.446886	0.430965	EMX2/DAB1/ANXA3	3		GO:0005384	MF	GO:0005384	manganese ion transmembrane transporter activity	2/318	10/18368	0.0122664	0.438905	0.423062	ATP2C2/TRPM2	2		GO:0090087	BP
GO:0031965	CC	GO:0031965	nuclear membrane	4/123	297/19550	0.117908	0.435069	0.40914	POM121C/RCC1/AKAP6/DHCR7	4		GO:0003139	BP	GO:0003139	secondary heart field specification	2/280	11/18723	0.0112124	0.451222	0.433353	MEF2C/FOXH1	2		GO:0072078	BP	GO:0072078	nephron tubule morphogenesis	2/83	71/18723	0.0396182	0.446886	0.430965	PKD1/LAMA5	2		GO:0031720	MF	GO:0031720	haptoglobin binding	2/318	10/18368	0.0122664	0.438905	0.423062	HBE1/HBG2	2		GO:1904353	BP
GO:0031362	CC	GO:0031362	anchored component of external side of plasma membrane	1/123	20/19550	0.118641	0.435069	0.40914	EFNA5	1		GO:0006054	BP	GO:0006054	N-acetylneuraminate metabolic process	2/280	11/18723	0.0112124	0.451222	0.433353	AMDHD2/NAGK	2		GO:0007259	BP	GO:0007259	receptor signaling pathway via JAK-STAT	3/83	170/18723	0.0398579	0.446886	0.430965	PKD1/CRLF3/DAB1	3		GO:0035612	MF	GO:0035612	AP-2 adaptor complex binding	2/318	10/18368	0.0122664	0.438905	0.423062	SIDT2/TBC1D5	2		GO:0046620	BP
GO:0089717	CC	GO:0089717	spanning component of membrane	1/123	20/19550	0.118641	0.435069	0.40914	SLC12A2	1		GO:0010918	BP	GO:0010918	positive regulation of mitochondrial membrane potential	2/280	11/18723	0.0112124	0.451222	0.433353	AKT2/MFN1	2		GO:0042273	BP	GO:0042273	ribosomal large subunit biogenesis	2/83	72/18723	0.0406353	0.446886	0.430965	TRAF7/URB1	2		GO:0035591	MF	GO:0035591	signaling adaptor activity	5/318	81/18368	0.013239	0.438905	0.423062	MAGI2/GRAPL/CRKL/SHC1/SH2B1	5		GO:0000027	BP
GO:0030135	CC	GO:0030135	coated vesicle	4/123	299/19550	0.120025	0.435069	0.40914	SCYL1/SEC31A/DNAJC5/EPN2	4		GO:0048102	BP	GO:0048102	autophagic cell death	2/280	11/18723	0.0112124	0.451222	0.433353	SH3GLB1/CTSV	2		GO:0001822	BP	GO:0001822	kidney development	4/83	293/18723	0.0412745	0.446886	0.430965	IFT88/PKD1/LAMA5/MEF2C	4		GO:0045296	MF	GO:0045296	cadherin binding	12/318	332/18368	0.0133465	0.438905	0.423062	TJP1/TLN1/EPN2/SNX5/EIF5/FXYD5/LASP1/EPS15L1/BAIAP2/IST1/CRKL/ATXN2L	12		GO:0035235	BP
GO:0000151	CC	GO:0000151	ubiquitin ligase complex	4/123	301/19550	0.122159	0.435069	0.40914	TRAF7/FBXL16/STUB1/ASB2	4		GO:0072173	BP	GO:0072173	metanephric tubule morphogenesis	2/280	11/18723	0.0112124	0.451222	0.433353	PKD1/HES5	2		GO:0035773	BP	GO:0035773	insulin secretion involved in cellular response to glucose stimulus	2/83	73/18723	0.0416622	0.446886	0.430965	EFNA5/SIDT2	2		GO:0051400	MF	GO:0051400	BH domain binding	2/318	11/18368	0.0148222	0.438905	0.423062	BCL2/MCL1	2		GO:1903319	BP
GO:0005798	CC	GO:0005798	Golgi-associated vesicle	2/123	96/19550	0.122473	0.435069	0.40914	SCYL1/PKD1	2		GO:0002820	BP	GO:0002820	negative regulation of adaptive immune response	4/280	59/18723	0.0117033	0.451222	0.433353	TNFRSF14/ZBTB7B/KLRC1/KLRD1	4		GO:0042274	BP	GO:0042274	ribosomal small subunit biogenesis	2/83	73/18723	0.0416622	0.446886	0.430965	RRP7A/RPS21	2		GO:0070513	MF	GO:0070513	death domain binding	2/318	11/18368	0.0148222	0.438905	0.423062	BCL2/MCL1	2		GO:0048863	BP
GO:0031300	CC	GO:0031300	intrinsic component of organelle membrane	5/123	417/19550	0.123163	0.435069	0.40914	RAB26/RHOT2/PINK1/DNAJC5/DHCR7	5		GO:0035306	BP	GO:0035306	positive regulation of dephosphorylation	4/280	59/18723	0.0117033	0.451222	0.433353	MAGI2/MEF2C/JAK2/PINK1	4		GO:0051145	BP	GO:0051145	smooth muscle cell differentiation	2/83	73/18723	0.0416622	0.446886	0.430965	NFATC3/MEF2C	2		GO:0005096	MF	GO:0005096	GTPase activator activity	15/318	462/18368	0.0151346	0.438905	0.423062	RGPD1/ARHGEF39/RCC1/RALGAPB/AGFG2/ARHGEF26/TBC1D24/TBC1D22A/RGL3/SGSM2/MTSS2/AGAP2/RASGRP2/ARHGAP11A/TBC1D5	15		GO:0010506	BP
GO:0030667	CC	GO:0030667	secretory granule membrane	4/123	311/19550	0.133068	0.452909	0.425917	RAB26/DDOST/UBR4/DNAJC5	4		GO:0044772	BP	GO:0044772	mitotic cell cycle phase transition	13/280	424/18723	0.0117652	0.451222	0.433353	TAOK1/RCC1/TRIAP1/CRLF3/CTC1/CTDSP2/CDK4/NACC2/RPL24/CCNP/PPP3CA/PKD1/SYF2	13		GO:0072088	BP	GO:0072088	nephron epithelium morphogenesis	2/83	73/18723	0.0416622	0.446886	0.430965	PKD1/LAMA5	2		GO:0034452	MF	GO:0034452	dynactin binding	2/318	12/18368	0.0175853	0.449011	0.432804	SNX5/MAPT	2		GO:1901214	BP
GO:0008021	CC	GO:0008021	synaptic vesicle	3/123	206/19550	0.140599	0.452909	0.425917	RAB26/PRRT1/DNAJC5	3		GO:0014033	BP	GO:0014033	neural crest cell differentiation	5/280	91/18723	0.0118187	0.451222	0.433353	PHACTR4/LAMA5/MEF2C/OVOL2/SEMA5A	5		GO:0046470	BP	GO:0046470	phosphatidylcholine metabolic process	2/83	74/18723	0.0426989	0.446886	0.430965	ENPP2/PLA2G15	2		GO:0051721	MF	GO:0051721	protein phosphatase 2A binding	3/318	32/18368	0.0175964	0.449011	0.432804	BCL2/MAPT/ENSA	3		GO:0071900	BP
GO:0031233	CC	GO:0031233	intrinsic component of external side of plasma membrane	1/123	24/19550	0.140637	0.452909	0.425917	EFNA5	1		GO:0072080	BP	GO:0072080	nephron tubule development	5/280	91/18723	0.0118187	0.451222	0.433353	PKD1/LAMA5/HES5/MEF2C/TCF21	5		GO:0031125	BP	GO:0031125	rRNA 3'-end processing	1/83	10/18723	0.0434668	0.446886	0.430965	RPS21	1		GO:0001227	MF	GO:0001227	DNA-binding transcription repressor activity, RNA polymerase II-specific	11/318	310/18368	0.0196728	0.449011	0.432804	PATZ1/GSC/OVOL2/ZNF596/ZNF124/ZNF669/MNT/THAP11/CC2D1B/ZNF131/SATB1	11		GO:0031125	BP
GO:0030880	CC	GO:0030880	RNA polymerase complex	2/123	105/19550	0.141549	0.452909	0.425917	POLR2D/ZNFX1	2		GO:0017038	BP	GO:0017038	protein import	8/280	206/18723	0.0125466	0.473375	0.454629	RGPD1/RANGRF/RPL23/PPP3CA/POM121C/JAK2/GRPEL1/NUP85	8		GO:0045348	BP	GO:0045348	positive regulation of MHC class II biosynthetic process	1/83	10/18723	0.0434668	0.446886	0.430965	CIITA	1		GO:0016594	MF	GO:0016594	glycine binding	2/318	13/18368	0.0205476	0.449011	0.432804	SRR/GNMT	2		GO:0048672	BP
GO:0030867	CC	GO:0030867	rough endoplasmic reticulum membrane	1/123	25/19550	0.14605	0.452909	0.425917	RPS29	1		GO:1902903	BP	GO:1902903	regulation of supramolecular fiber organization	12/280	383/18723	0.0130093	0.474804	0.456002	CDC42EP5/TJP1/TAOK1/ICAM1/ARHGEF15/RANGRF/AVIL/TESK1/ADD1/MLST8/SEMA5A/GRB2	12		GO:0072070	BP	GO:0072070	loop of Henle development	1/83	10/18723	0.0434668	0.446886	0.430965	PKD1	1		GO:0072542	MF	GO:0072542	protein phosphatase activator activity	2/318	13/18368	0.0205476	0.449011	0.432804	PHACTR4/PPP2R5D	2		GO:0060923	BP
GO:0044322	CC	GO:0044322	endoplasmic reticulum quality control compartment	1/123	25/19550	0.14605	0.452909	0.425917	RNF5	1		GO:0021781	BP	GO:0021781	glial cell fate commitment	2/280	12/18723	0.0133232	0.474804	0.456002	HES5/SOX2	2		GO:0099171	BP	GO:0099171	presynaptic modulation of chemical synaptic transmission	1/83	10/18723	0.0434668	0.446886	0.430965	RAB26	1		GO:0001217	MF	GO:0001217	DNA-binding transcription repressor activity	11/318	313/18368	0.0209487	0.449011	0.432804	PATZ1/GSC/OVOL2/ZNF596/ZNF124/ZNF669/MNT/THAP11/CC2D1B/ZNF131/SATB1	11		GO:0071421	BP
GO:0034703	CC	GO:0034703	cation channel complex	3/123	210/19550	0.146436	0.452909	0.425917	PKD1/KCNB1/AKAP6	3		GO:0090557	BP	GO:0090557	establishment of endothelial intestinal barrier	2/280	12/18723	0.0133232	0.474804	0.456002	TJP1/ICAM1	2		GO:0042254	BP	GO:0042254	ribosome biogenesis	4/83	299/18723	0.0439101	0.446886	0.430965	RRP7A/TRAF7/RPS21/URB1	4		GO:0005068	MF	GO:0005068	transmembrane receptor protein tyrosine kinase adaptor activity	2/318	14/18368	0.0237015	0.449011	0.432804	SHC1/SH2B1	2		GO:1990416	BP
GO:0030125	CC	GO:0030125	clathrin vesicle coat	1/123	27/19550	0.156776	0.452909	0.425917	EPN2	1		GO:0002706	BP	GO:0002706	regulation of lymphocyte mediated immunity	7/280	168/18723	0.0133737	0.474804	0.456002	RAET1G/RAET1E/KLRC4-KLRK1/KLRK1/KLRC2/KLRC1/KLRD1	7		GO:0045685	BP	GO:0045685	regulation of glial cell differentiation	2/83	76/18723	0.0448011	0.446886	0.430965	IL34/DAB1	2		GO:0005344	MF	GO:0005344	oxygen carrier activity	2/318	14/18368	0.0237015	0.449011	0.432804	HBE1/HBG2	2		GO:0044331	BP
GO:0015934	CC	GO:0015934	large ribosomal subunit	2/123	113/19550	0.158997	0.452909	0.425917	RPL36AL/RPL23	2		GO:0061326	BP	GO:0061326	renal tubule development	5/280	94/18723	0.0134593	0.474804	0.456002	PKD1/LAMA5/HES5/MEF2C/TCF21	5		GO:0072028	BP	GO:0072028	nephron morphogenesis	2/83	76/18723	0.0448011	0.446886	0.430965	PKD1/LAMA5	2		GO:0045028	MF	GO:0045028	G protein-coupled purinergic nucleotide receptor activity	2/318	14/18368	0.0237015	0.449011	0.432804	P2RY14/GPR87	2		GO:1903672	BP
GO:0000314	CC	GO:0000314	organellar small ribosomal subunit	1/123	28/19550	0.162088	0.452909	0.425917	MRPS2	1		GO:0045428	BP	GO:0045428	regulation of nitric oxide biosynthetic process	4/280	62/18723	0.0138567	0.474804	0.456002	ICAM1/DYNLL1/ACP5/JAK2	4		GO:0006913	BP	GO:0006913	nucleocytoplasmic transport	4/83	301/18723	0.0448093	0.446886	0.430965	POLDIP3/RGPD1/PKD1/NUTF2	4		GO:0000217	MF	GO:0000217	DNA secondary structure binding	3/318	36/18368	0.0240849	0.449011	0.432804	MAPT/MEF2C/MEN1	3		GO:0070997	BP
GO:0005640	CC	GO:0005640	nuclear outer membrane	1/123	28/19550	0.162088	0.452909	0.425917	DHCR7	1		GO:0045089	BP	GO:0045089	positive regulation of innate immune response	6/280	131/18723	0.0140155	0.474804	0.456002	RAET1G/RAET1E/KLRC4-KLRK1/KLRK1/KLRC2/KLRD1	6		GO:0051169	BP	GO:0051169	nuclear transport	4/83	301/18723	0.0448093	0.446886	0.430965	POLDIP3/RGPD1/PKD1/NUTF2	4		GO:0046915	MF	GO:0046915	transition metal ion transmembrane transporter activity	3/318	37/18368	0.0258825	0.465886	0.449069	TTYH1/ATP2C2/TRPM2	3		GO:0016241	BP
GO:0005763	CC	GO:0005763	mitochondrial small ribosomal subunit	1/123	28/19550	0.162088	0.452909	0.425917	MRPS2	1		GO:0009112	BP	GO:0009112	nucleobase metabolic process	3/280	34/18723	0.014065	0.474804	0.456002	UMPS/GMPR/CDA	3		GO:0007626	BP	GO:0007626	locomotory behavior	3/83	179/18723	0.045287	0.446886	0.430965	CEND1/LGI4/DAB1	3		GO:0060090	MF	GO:0060090	molecular adaptor activity	12/318	369/18368	0.0277464	0.482787	0.465361	MAGI2/GRAPL/MAPT/SYNE3/BAIAP2/CRKL/MEN1/TSNARE1/STUB1/OBSL1/SHC1/SH2B1	12		GO:0060420	BP
GO:0030137	CC	GO:0030137	COPI-coated vesicle	1/123	28/19550	0.162088	0.452909	0.425917	SCYL1	1		GO:0010922	BP	GO:0010922	positive regulation of phosphatase activity	3/280	34/18723	0.014065	0.474804	0.456002	MAGI2/MEF2C/JAK2	3		GO:0015698	BP	GO:0015698	inorganic anion transport	3/83	180/18723	0.0459119	0.446886	0.430965	FXYD1/FXYD3/TTYH1	3														GO:0098839	CC
GO:0032809	CC	GO:0032809	neuronal cell body membrane	1/123	28/19550	0.162088	0.452909	0.425917	KCNB1	1		GO:2000352	BP	GO:2000352	negative regulation of endothelial cell apoptotic process	3/280	34/18723	0.014065	0.474804	0.456002	ICAM1/PDPK1/SEMA5A	3		GO:0097696	BP	GO:0097696	receptor signaling pathway via STAT	3/83	181/18723	0.046541	0.446886	0.430965	PKD1/CRLF3/DAB1	3														GO:0099634	CC
GO:0030665	CC	GO:0030665	clathrin-coated vesicle membrane	2/123	116/19550	0.165641	0.452909	0.425917	DNAJC5/EPN2	2		GO:0046640	BP	GO:0046640	regulation of alpha-beta T cell proliferation	3/280	35/18723	0.0152167	0.498306	0.478573	TNFRSF14/LGALS9C/ZBTB7B	3		GO:0061138	BP	GO:0061138	morphogenesis of a branching epithelium	3/83	182/18723	0.0471745	0.446886	0.430965	PKD1/LAMA5/ESRP2	3														GO:0044391	CC
GO:0044853	CC	GO:0044853	plasma membrane raft	2/123	116/19550	0.165641	0.452909	0.425917	EFNA5/AKAP6	2		GO:0080164	BP	GO:0080164	regulation of nitric oxide metabolic process	4/280	64/18723	0.0154231	0.498306	0.478573	ICAM1/DYNLL1/ACP5/JAK2	4		GO:0003139	BP	GO:0003139	secondary heart field specification	1/83	11/18723	0.0477094	0.446886	0.430965	MEF2C	1														GO:0101002	CC
GO:0002102	CC	GO:0002102	podosome	1/123	29/19550	0.167368	0.452909	0.425917	TJP1	1		GO:0000082	BP	GO:0000082	G1/S transition of mitotic cell cycle	8/280	214/18723	0.0154686	0.498306	0.478573	RCC1/TRIAP1/CRLF3/CTDSP2/CDK4/NACC2/PPP3CA/PKD1	8		GO:0006002	BP	GO:0006002	fructose 6-phosphate metabolic process	1/83	11/18723	0.0477094	0.446886	0.430965	TALDO1	1														GO:0070821	CC
GO:0030686	CC	GO:0030686	90S preribosome	1/123	29/19550	0.167368	0.452909	0.425917	RRP7A	1		GO:0006913	BP	GO:0006913	nucleocytoplasmic transport	10/280	301/18723	0.0155381	0.498306	0.478573	RGPD1/POLDIP3/RANGRF/RPL23/PPP3CA/PKD1/POM121C/JAK2/ATXN1/NUP85	10		GO:0015810	BP	GO:0015810	aspartate transmembrane transport	1/83	11/18723	0.0477094	0.446886	0.430965	SLC25A22	1														GO:0045335	CC
GO:0101031	CC	GO:0101031	chaperone complex	1/123	29/19550	0.167368	0.452909	0.425917	STUB1	1		GO:0051169	BP	GO:0051169	nuclear transport	10/280	301/18723	0.0155381	0.498306	0.478573	RGPD1/POLDIP3/RANGRF/RPL23/PPP3CA/PKD1/POM121C/JAK2/ATXN1/NUP85	10		GO:0021702	BP	GO:0021702	cerebellar Purkinje cell differentiation	1/83	11/18723	0.0477094	0.446886	0.430965	CEND1	1														GO:0005840	CC
GO:0070382	CC	GO:0070382	exocytic vesicle	3/123	224/19550	0.167461	0.452909	0.425917	RAB26/PRRT1/DNAJC5	3		GO:0005925	CC	GO:0005925	focal adhesion	16/293	418/19550	0.000608488	0.143113	0.140322	RPS29/ICAM1/TSPAN9/AVIL/PTK2/RPL23/LASP1/ATP6V0C/PDPK1/TLN1/ADD1/ITGB5/CNN1/JAK2/ITGB2/PROCR	16		GO:0043312	BP	GO:0043312	neutrophil degranulation	1/83	11/18723	0.0477094	0.446886	0.430965	ANXA3	1														GO:0015934	CC
GO:0000137	CC	GO:0000137	Golgi cis cisterna	1/123	30/19550	0.172614	0.452909	0.425917	NECAB3	1		GO:0030055	CC	GO:0030055	cell-substrate junction	16/293	425/19550	0.000726462	0.143113	0.140322	RPS29/ICAM1/TSPAN9/AVIL/PTK2/RPL23/LASP1/ATP6V0C/PDPK1/TLN1/ADD1/ITGB5/CNN1/JAK2/ITGB2/PROCR	16		GO:0045657	BP	GO:0045657	positive regulation of monocyte differentiation	1/83	11/18723	0.0477094	0.446886	0.430965	IL34	1														GO:0034702	CC
GO:0005635	CC	GO:0005635	nuclear envelope	5/123	468/19550	0.172798	0.452909	0.425917	POM121C/RGPD1/RCC1/AKAP6/DHCR7	5		GO:0005759	CC	GO:0005759	mitochondrial matrix	16/293	480/19550	0.00253001	0.305143	0.299192	BTD/FDX2/COQ5/TSFM/GLRX5/DARS2/SHC1/FLAD1/MTHFD1L/MRPL20/PDP1/MCEE/GRPEL1/TRUB2/MRPS7/MRPL14	16		GO:0070778	BP	GO:0070778	L-aspartate transmembrane transport	1/83	11/18723	0.0477094	0.446886	0.430965	SLC25A22	1														GO:0099572	CC
GO:0031253	CC	GO:0031253	cell projection membrane	4/123	346/19550	0.174155	0.452909	0.425917	PKD1/MTMR9/KCNB1/SLC12A2	4		GO:0005844	CC	GO:0005844	polysome	5/293	66/19550	0.0030979	0.305143	0.299192	RPS29/AGO2/RPL24/RPS21/MSI2	5		GO:0071888	BP	GO:0071888	macrophage apoptotic process	1/83	11/18723	0.0477094	0.446886	0.430965	MEF2C	1														GO:0098984	CC
GO:0031968	CC	GO:0031968	organelle outer membrane	3/123	230/19550	0.176732	0.452909	0.425917	RHOT2/PINK1/DHCR7	3		GO:0044391	CC	GO:0044391	ribosomal subunit	8/293	180/19550	0.00588718	0.452374	0.443551	RPS29/RPL36AL/RPL23/RPL24/RPS21/MRPL20/MRPS7/MRPL14	8		GO:0072017	BP	GO:0072017	distal tubule development	1/83	11/18723	0.0477094	0.446886	0.430965	PKD1	1														GO:0005778	CC
GO:0031985	CC	GO:0031985	Golgi cisterna	2/123	121/19550	0.176819	0.452909	0.425917	NECAB3/STX16	2		GO:0033179	CC	GO:0033179	proton-transporting V-type ATPase, V0 domain	2/293	10/19550	0.00930438	0.452374	0.443551	ATP6V0C/ATP6V0E1	2		GO:0072173	BP	GO:0072173	metanephric tubule morphogenesis	1/83	11/18723	0.0477094	0.446886	0.430965	PKD1	1														GO:0031903	CC
GO:0031941	CC	GO:0031941	filamentous actin	1/123	31/19550	0.177828	0.452909	0.425917	SMTN	1		GO:0005840	CC	GO:0005840	ribosome	9/293	240/19550	0.0104965	0.452374	0.443551	RPS29/RPL36AL/RPL23/RPL24/RPS21/MRPL20/AURKAIP1/MRPS7/MRPL14	9		GO:0072205	BP	GO:0072205	metanephric collecting duct development	1/83	11/18723	0.0477094	0.446886	0.430965	PKD1	1														GO:0120111	CC
GO:0016323	CC	GO:0016323	basolateral plasma membrane	3/123	231/19550	0.178291	0.452909	0.425917	PKD1/TJP1/SLC12A2	3		GO:0042788	CC	GO:0042788	polysomal ribosome	3/293	32/19550	0.0119886	0.452374	0.443551	RPS29/RPL24/RPS21	3		GO:2000049	BP	GO:2000049	positive regulation of cell-cell adhesion mediated by cadherin	1/83	11/18723	0.0477094	0.446886	0.430965	TJP1	1														GO:0014069	CC
GO:0005923	CC	GO:0005923	bicellular tight junction	2/123	122/19550	0.179069	0.452909	0.425917	TJP1/MAGI2	2		GO:0071006	CC	GO:0071006	U2-type catalytic step 1 spliceosome	2/293	12/19550	0.0133797	0.452374	0.443551	CWC25/PRPF8	2		GO:2000392	BP	GO:2000392	regulation of lamellipodium morphogenesis	1/83	11/18723	0.0477094	0.446886	0.430965	ENPP2	1														GO:0032279	CC
GO:0019867	CC	GO:0019867	outer membrane	3/123	232/19550	0.179854	0.452909	0.425917	RHOT2/PINK1/DHCR7	3		GO:0071012	CC	GO:0071012	catalytic step 1 spliceosome	2/293	12/19550	0.0133797	0.452374	0.443551	CWC25/PRPF8	2		GO:0002182	BP	GO:0002182	cytoplasmic translational elongation	1/83	12/18723	0.0519334	0.446886	0.430965	RPLP2	1														GO:0022626	CC
GO:0005921	CC	GO:0005921	gap junction	1/123	32/19550	0.183009	0.452909	0.425917	TJP1	1		GO:0098993	CC	GO:0098993	anchored component of synaptic vesicle membrane	2/293	12/19550	0.0133797	0.452374	0.443551	DNAJC5/RAB26	2		GO:0003207	BP	GO:0003207	cardiac chamber formation	1/83	12/18723	0.0519334	0.446886	0.430965	MEF2C	1														GO:0045211	CC
GO:0042788	CC	GO:0042788	polysomal ribosome	1/123	32/19550	0.183009	0.452909	0.425917	RPS29	1		GO:0005930	CC	GO:0005930	axoneme	6/293	131/19550	0.0141668	0.452374	0.443551	GAS8/WDPCP/CFAP52/SEPTIN9/DNAH10/KIF17	6		GO:0021936	BP	GO:0021936	regulation of cerebellar granule cell precursor proliferation	1/83	12/18723	0.0519334	0.446886	0.430965	CEND1	1														GO:0031932	CC
GO:0036464	CC	GO:0036464	cytoplasmic ribonucleoprotein granule	3/123	236/19550	0.186143	0.452909	0.425917	POLDIP3/POLR2D/MCRIP2	3		GO:0097014	CC	GO:0097014	ciliary plasm	6/293	133/19550	0.0151667	0.452374	0.443551	GAS8/WDPCP/CFAP52/SEPTIN9/DNAH10/KIF17	6		GO:0021978	BP	GO:0021978	telencephalon regionalization	1/83	12/18723	0.0519334	0.446886	0.430965	EMX2	1														GO:0031312	CC
GO:0000407	CC	GO:0000407	phagophore assembly site	1/123	33/19550	0.188157	0.452909	0.425917	ILRUN	1		GO:0005940	CC	GO:0005940	septin ring	2/293	14/19550	0.0180881	0.452374	0.443551	TMEM250/SEPTIN9	2		GO:0061517	BP	GO:0061517	macrophage proliferation	1/83	12/18723	0.0519334	0.446886	0.430965	IL34	1														GO:0002102	CC
GO:0005790	CC	GO:0005790	smooth endoplasmic reticulum	1/123	33/19550	0.188157	0.452909	0.425917	TTYH1	1		GO:0031105	CC	GO:0031105	septin complex	2/293	14/19550	0.0180881	0.452374	0.443551	TMEM250/SEPTIN9	2		GO:0071107	BP	GO:0071107	response to parathyroid hormone	1/83	12/18723	0.0519334	0.446886	0.430965	MEF2C	1														GO:0000779	CC
GO:0070971	CC	GO:0070971	endoplasmic reticulum exit site	1/123	33/19550	0.188157	0.452909	0.425917	SEC31A	1		GO:0022626	CC	GO:0022626	cytosolic ribosome	5/293	102/19550	0.0187358	0.452374	0.443551	RPS29/RPL36AL/RPL23/RPL24/RPS21	5		GO:0090557	BP	GO:0090557	establishment of endothelial intestinal barrier	1/83	12/18723	0.0519334	0.446886	0.430965	TJP1	1														GO:0038201	CC
GO:0097386	CC	GO:0097386	glial cell projection	1/123	33/19550	0.188157	0.452909	0.425917	PINK1	1		GO:0031314	CC	GO:0031314	extrinsic component of mitochondrial inner membrane	2/293	15/19550	0.0206668	0.452374	0.443551	COQ5/COQ4	2		GO:2000727	BP	GO:2000727	positive regulation of cardiac muscle cell differentiation	1/83	12/18723	0.0519334	0.446886	0.430965	MEF2C	1														GO:0000315	CC
GO:0032839	CC	GO:0032839	dendrite cytoplasm	1/123	34/19550	0.193274	0.461068	0.433589	KIF17	1		GO:0032156	CC	GO:0032156	septin cytoskeleton	2/293	15/19550	0.0206668	0.452374	0.443551	TMEM250/SEPTIN9	2		GO:0016042	BP	GO:0016042	lipid catabolic process	4/83	320/18723	0.0538669	0.446886	0.430965	ENPP2/PNPLA2/PLA2G15/PAFAH1B2	4														GO:0005762	CC
GO:0070160	CC	GO:0070160	tight junction	2/123	129/19550	0.194937	0.461068	0.433589	TJP1/MAGI2	2		GO:0005178	MF	GO:0005178	integrin binding	9/294	144/18368	0.000526804	0.212201	0.20479	ICAM5/ICAM4/ICAM1/ICAM3/PTK2/TLN1/ITGB5/LAMA5/ITGB2	9		GO:0003334	BP	GO:0003334	keratinocyte development	1/83	13/18723	0.056139	0.446886	0.430965	FOSL2	1														GO:0005814	CC
GO:0030018	CC	GO:0030018	Z disc	2/123	130/19550	0.197219	0.46114	0.433657	STUB1/PPP1R12B	2		GO:0005165	MF	GO:0005165	neurotrophin receptor binding	3/294	12/18368	0.00080227	0.212201	0.20479	EFNA5/SHC1/GRB2	3		GO:0007494	BP	GO:0007494	midgut development	1/83	13/18723	0.056139	0.446886	0.430965	DAB1	1														GO:0005643	CC
GO:0016235	CC	GO:0016235	aggresome	1/123	35/19550	0.198358	0.46114	0.433657	PRDM16	1		GO:0030246	MF	GO:0030246	carbohydrate binding	12/294	271/18368	0.00146744	0.258758	0.249722	MGAT2/ENPP2/CD72/PKD1/PKD1L3/LGALS9C/KLRC4-KLRK1/KLRK1/KLRC3/KLRC2/KLRC1/KLRD1	12		GO:0021681	BP	GO:0021681	cerebellar granular layer development	1/83	13/18723	0.056139	0.446886	0.430965	CEND1	1														GO:0098993	CC
GO:0005793	CC	GO:0005793	endoplasmic reticulum-Golgi intermediate compartment	2/123	132/19550	0.201792	0.464939	0.437229	SCYL1/CLN8	2		GO:0004674	MF	GO:0004674	protein serine/threonine kinase activity	14/294	386/18368	0.00389516	0.422584	0.407826	TAOK1/CDK4/PDPK1/TESK1/AKT2/GRK4/TESK2/KALRN/TLK2/DAPK1/ATR/MAP4K3/PINK1/PHKG2	14		GO:0021694	BP	GO:0021694	cerebellar Purkinje cell layer formation	1/83	13/18723	0.056139	0.446886	0.430965	CEND1	1														GO:0099699	CC
GO:0043198	CC	GO:0043198	dendritic shaft	1/123	36/19550	0.203411	0.464939	0.437229	INPP5J	1		GO:0017075	MF	GO:0017075	syntaxin-1 binding	3/294	22/18368	0.00498934	0.422584	0.407826	CPLX1/DAPK1/RNF40	3		GO:0031272	BP	GO:0031272	regulation of pseudopodium assembly	1/83	13/18723	0.056139	0.446886	0.430965	CDC42EP5	1														GO:0099055	CC
GO:0031672	CC	GO:0031672	A band	1/123	38/19550	0.213421	0.471668	0.443557	PPP1R12B	1		GO:0045296	MF	GO:0045296	cadherin binding	12/294	332/18368	0.00747302	0.422584	0.407826	TJP1/LASP1/RPL24/CDHR3/TLN1/ADD1/EPN2/MRTFB/IST1/SEPTIN9/SNX5/SH3GLB1	12		GO:0031274	BP	GO:0031274	positive regulation of pseudopodium assembly	1/83	13/18723	0.056139	0.446886	0.430965	CDC42EP5	1														GO:0042788	CC
GO:0035770	CC	GO:0035770	ribonucleoprotein granule	3/123	254/19550	0.215112	0.471668	0.443557	POLDIP3/POLR2D/MCRIP2	3		GO:0016538	MF	GO:0016538	cyclin-dependent protein serine/threonine kinase regulator activity	4/294	50/18368	0.00831052	0.422584	0.407826	CDK4/CCNP/CKS1B/CCNL2	4		GO:1901096	BP	GO:1901096	regulation of autophagosome maturation	1/83	13/18723	0.056139	0.446886	0.430965	CLEC16A	1														GO:1990351	CC
GO:0009925	CC	GO:0009925	basal plasma membrane	3/123	257/19550	0.220034	0.471668	0.443557	PKD1/TJP1/SLC12A2	3		GO:0051959	MF	GO:0051959	dynein light intermediate chain binding	3/294	27/18368	0.00893546	0.422584	0.407826	DYNLL1/RILP/DNAH10	3		GO:1905064	BP	GO:1905064	negative regulation of vascular associated smooth muscle cell differentiation	1/83	13/18723	0.056139	0.446886	0.430965	NFATC3	1														GO:0097060	CC
GO:0001650	CC	GO:0001650	fibrillar center	2/123	140/19550	0.220201	0.471668	0.443557	WDR33/AGER	2		GO:0003735	MF	GO:0003735	structural constituent of ribosome	8/294	182/18368	0.00914227	0.422584	0.407826	RPS29/RPL36AL/RPL23/RPL24/RPS21/MRPL20/MRPS7/MRPL14	8		GO:0060562	BP	GO:0060562	epithelial tube morphogenesis	4/83	325/18723	0.0564048	0.446886	0.430965	PKD1/LAMA5/ESRP2/MEF2C	4														GO:0098936	CC
GO:0031674	CC	GO:0031674	I band	2/123	141/19550	0.222513	0.471668	0.443557	STUB1/PPP1R12B	2		GO:0046875	MF	GO:0046875	ephrin receptor binding	3/294	28/18368	0.00989102	0.422584	0.407826	EFNA5/SHC1/GRB2	3		GO:0001763	BP	GO:0001763	morphogenesis of a branching structure	3/83	196/18723	0.0564868	0.446886	0.430965	PKD1/LAMA5/ESRP2	3														GO:0031253	CC
GO:0097060	CC	GO:0097060	synaptic membrane	4/123	384/19550	0.222986	0.471668	0.443557	PRRT1/GRID1/KCNB1/GRID2	4		GO:0050681	MF	GO:0050681	androgen receptor binding	3/294	28/18368	0.00989102	0.422584	0.407826	FOXP1/FOXH1/TCF21	3		GO:0071902	BP	GO:0071902	positive regulation of protein serine/threonine kinase activity	3/83	200/18723	0.0592971	0.446886	0.430965	IL34/MLST8/PKD1	3														GO:0101003	CC
GO:0008328	CC	GO:0008328	ionotropic glutamate receptor complex	1/123	40/19550	0.223307	0.471668	0.443557	GRID2	1		GO:0016884	MF	GO:0016884	carbon-nitrogen ligase activity, with glutamine as amido-N-donor	2/294	10/18368	0.0105554	0.422584	0.407826	GATC/PFAS	2		GO:0006403	BP	GO:0006403	RNA localization	3/83	201/18723	0.0600099	0.446886	0.430965	POLDIP3/NUTF2/SIDT2	3														GO:0035579	CC
GO:0033017	CC	GO:0033017	sarcoplasmic reticulum membrane	1/123	40/19550	0.223307	0.471668	0.443557	AKAP6	1		GO:0032356	MF	GO:0032356	oxidized DNA binding	2/294	10/18368	0.0105554	0.422584	0.407826	MUTYH/RECQL4	2		GO:0002467	BP	GO:0002467	germinal center formation	1/83	14/18723	0.0603261	0.446886	0.430965	MEF2C	1														GO:1904813	CC
GO:0005777	CC	GO:0005777	peroxisome	2/123	142/19550	0.224827	0.471668	0.443557	SERHL2/PXMP4	2		GO:0032404	MF	GO:0032404	mismatch repair complex binding	2/294	11/18368	0.0127657	0.422584	0.407826	MUTYH/ATR	2		GO:0007171	BP	GO:0007171	activation of transmembrane receptor protein tyrosine kinase activity	1/83	14/18723	0.0603261	0.446886	0.430965	EFNA5	1														GO:1904115	CC
GO:0042579	CC	GO:0042579	microbody	2/123	142/19550	0.224827	0.471668	0.443557	SERHL2/PXMP4	2		GO:0043560	MF	GO:0043560	insulin receptor substrate binding	2/294	11/18368	0.0127657	0.422584	0.407826	JAK2/GRB2	2		GO:0010771	BP	GO:0010771	negative regulation of cell morphogenesis involved in differentiation	1/83	14/18723	0.0603261	0.446886	0.430965	EFNA5	1														GO:0000775	CC
GO:0032391	CC	GO:0032391	photoreceptor connecting cilium	1/123	41/19550	0.228204	0.471668	0.443557	KIF17	1		GO:0003727	MF	GO:0003727	single-stranded RNA binding	5/294	87/18368	0.0129197	0.422584	0.407826	ZCCHC13/AGO2/STRBP/MSI2/ATXN1	5		GO:0010896	BP	GO:0010896	regulation of triglyceride catabolic process	1/83	14/18723	0.0603261	0.446886	0.430965	PNPLA2	1														GO:0005765	CC
GO:0005814	CC	GO:0005814	centriole	2/123	145/19550	0.231779	0.471668	0.443557	CCDC78/WDR90	2		GO:0106310	MF	GO:0106310	protein serine kinase activity	12/294	360/18368	0.0135802	0.422584	0.407826	TAOK1/CDK4/PDPK1/TESK1/AKT2/TESK2/KALRN/TLK2/DAPK1/ATR/MAP4K3/PINK1	12		GO:0032966	BP	GO:0032966	negative regulation of collagen biosynthetic process	1/83	14/18723	0.0603261	0.446886	0.430965	CIITA	1														GO:0098852	CC
GO:0043296	CC	GO:0043296	apical junction complex	2/123	145/19550	0.231779	0.471668	0.443557	TJP1/MAGI2	2														GO:0034616	BP	GO:0034616	response to laminar fluid shear stress	1/83	14/18723	0.0603261	0.446886	0.430965	KLF2	1														GO:0099240	CC
GO:0022627	CC	GO:0022627	cytosolic small ribosomal subunit	1/123	42/19550	0.23307	0.471668	0.443557	RPS29	1														GO:0043249	BP	GO:0043249	erythrocyte maturation	1/83	14/18723	0.0603261	0.446886	0.430965	KLF2	1														GO:0070820	CC
GO:0098878	CC	GO:0098878	neurotransmitter receptor complex	1/123	42/19550	0.23307	0.471668	0.443557	GRID2	1														GO:0051645	BP	GO:0051645	Golgi localization	1/83	14/18723	0.0603261	0.446886	0.430965	DAB1	1														GO:0034704	CC
GO:0072562	CC	GO:0072562	blood microparticle	2/123	146/19550	0.2341	0.471668	0.443557	A2M/PZP	2														GO:0071236	BP	GO:0071236	cellular response to antibiotic	1/83	14/18723	0.0603261	0.446886	0.430965	MEF2C	1														GO:0005774	CC
GO:0032590	CC	GO:0032590	dendrite membrane	1/123	43/19550	0.237905	0.475811	0.447454	KCNB1	1														GO:0072160	BP	GO:0072160	nephron tubule epithelial cell differentiation	1/83	14/18723	0.0603261	0.446886	0.430965	MEF2C	1														GO:1902495	CC
GO:0030118	CC	GO:0030118	clathrin coat	1/123	44/19550	0.242711	0.481878	0.45316	EPN2	1														GO:0072176	BP	GO:0072176	nephric duct development	1/83	14/18723	0.0603261	0.446886	0.430965	PKD1	1														GO:0000776	CC
GO:0045178	CC	GO:0045178	basal part of cell	3/123	276/19550	0.251694	0.487511	0.458456	PKD1/TJP1/SLC12A2	3														GO:1900025	BP	GO:1900025	negative regulation of substrate adhesion-dependent cell spreading	1/83	14/18723	0.0603261	0.446886	0.430965	EFNA5	1														GO:0043083	CC
GO:0005766	CC	GO:0005766	primary lysosome	2/123	155/19550	0.255038	0.487511	0.458456	DDOST/DNAJC5	2														GO:2001256	BP	GO:2001256	regulation of store-operated calcium entry	1/83	14/18723	0.0603261	0.446886	0.430965	CRACR2B	1														GO:0099524	CC
GO:0042582	CC	GO:0042582	azurophil granule	2/123	155/19550	0.255038	0.487511	0.458456	DDOST/DNAJC5	2														GO:0097581	BP	GO:0097581	lamellipodium organization	2/83	90/18723	0.0605276	0.446886	0.430965	MTSS2/ENPP2	2														GO:0120293	CC
GO:0016607	CC	GO:0016607	nuclear speck	4/123	412/19550	0.261029	0.487511	0.458456	POLDIP3/POLR2D/CWC25/ILRUN	4														GO:0014033	BP	GO:0014033	neural crest cell differentiation	2/83	91/18723	0.0617145	0.446886	0.430965	LAMA5/MEF2C	2														GO:0005891	CC
GO:0030133	CC	GO:0030133	transport vesicle	4/123	412/19550	0.261029	0.487511	0.458456	RAB26/PRRT1/SEC31A/DNAJC5	4														GO:1901888	BP	GO:1901888	regulation of cell junction assembly	3/83	204/18723	0.0621725	0.446886	0.430965	EFNA5/TJP1/MEF2C	3														GO:0031594	CC
GO:0031201	CC	GO:0031201	SNARE complex	1/123	48/19550	0.261633	0.487511	0.458456	STX16	1														GO:0072163	BP	GO:0072163	mesonephric epithelium development	2/83	92/18723	0.0629093	0.446886	0.430965	PKD1/LAMA5	2														GO:0032153	CC
GO:0005667	CC	GO:0005667	transcription regulator complex	4/123	413/19550	0.262413	0.487511	0.458456	PRDM16/PBX2/E2F1/POU4F1	4														GO:0072164	BP	GO:0072164	mesonephric tubule development	2/83	92/18723	0.0629093	0.446886	0.430965	PKD1/LAMA5	2														GO:0022627	CC
GO:0060076	CC	GO:0060076	excitatory synapse	1/123	49/19550	0.26629	0.487511	0.458456	GRID2	1														GO:0060993	BP	GO:0060993	kidney morphogenesis	2/83	93/18723	0.0641121	0.446886	0.430965	PKD1/LAMA5	2														GO:0032590	CC
GO:0042581	CC	GO:0042581	specific granule	2/123	160/19550	0.266692	0.487511	0.458456	UBR4/DNAJC5	2														GO:0000463	BP	GO:0000463	maturation of LSU-rRNA from tricistronic rRNA transcript (SSU-rRNA, 5.8S rRNA, LSU-rRNA)	1/83	15/18723	0.0644948	0.446886	0.430965	URB1	1														GO:0030139	CC
GO:0005875	CC	GO:0005875	microtubule associated complex	2/123	161/19550	0.269024	0.487511	0.458456	ACTL10/KIF17	2														GO:0000478	BP	GO:0000478	endonucleolytic cleavage involved in rRNA processing	1/83	15/18723	0.0644948	0.446886	0.430965	RPS21	1														GO:0005777	CC
GO:0005925	CC	GO:0005925	focal adhesion	4/123	418/19550	0.26935	0.487511	0.458456	RPS29/RPL23/LASP1/STX16	4														GO:0000479	BP	GO:0000479	endonucleolytic cleavage of tricistronic rRNA transcript (SSU-rRNA, 5.8S rRNA, LSU-rRNA)	1/83	15/18723	0.0644948	0.446886	0.430965	RPS21	1														GO:0042579	CC
GO:0005871	CC	GO:0005871	kinesin complex	1/123	50/19550	0.270918	0.487511	0.458456	KIF17	1														GO:0006098	BP	GO:0006098	pentose-phosphate shunt	1/83	15/18723	0.0644948	0.446886	0.430965	TALDO1	1														GO:1902711	CC
GO:0014704	CC	GO:0014704	intercalated disc	1/123	50/19550	0.270918	0.487511	0.458456	AKAP6	1														GO:0010273	BP	GO:0010273	detoxification of copper ion	1/83	15/18723	0.0644948	0.446886	0.430965	MT1HL1	1														GO:0030055	CC
GO:0034707	CC	GO:0034707	chloride channel complex	1/123	50/19550	0.270918	0.487511	0.458456	TTYH1	1														GO:0010713	BP	GO:0010713	negative regulation of collagen metabolic process	1/83	15/18723	0.0644948	0.446886	0.430965	CIITA	1														GO:0060170	CC
GO:0031252	CC	GO:0031252	cell leading edge	4/123	422/19550	0.274925	0.487511	0.458456	PHACTR4/INPP5J/MTMR9/KCNB1	4														GO:0010889	BP	GO:0010889	regulation of sequestering of triglyceride	1/83	15/18723	0.0644948	0.446886	0.430965	PNPLA2	1														GO:0099060	CC
GO:0030315	CC	GO:0030315	T-tubule	1/123	51/19550	0.275517	0.487511	0.458456	AKAP6	1														GO:0021542	BP	GO:0021542	dentate gyrus development	1/83	15/18723	0.0644948	0.446886	0.430965	EMX2	1														GO:0030672	CC
GO:0070820	CC	GO:0070820	tertiary granule	2/123	164/19550	0.276017	0.487511	0.458456	CDA/UBR4	2														GO:0031269	BP	GO:0031269	pseudopodium assembly	1/83	15/18723	0.0644948	0.446886	0.430965	CDC42EP5	1														GO:0099501	CC
GO:0030055	CC	GO:0030055	cell-substrate junction	4/123	425/19550	0.279119	0.489808	0.460617	RPS29/RPL23/LASP1/STX16	4														GO:0032725	BP	GO:0032725	positive regulation of granulocyte macrophage colony-stimulating factor production	1/83	15/18723	0.0644948	0.446886	0.430965	IL17D	1														GO:1902710	CC
GO:0090575	CC	GO:0090575	RNA polymerase II transcription regulator complex	2/123	168/19550	0.285336	0.497509	0.467859	E2F1/POU4F1	2														GO:0036376	BP	GO:0036376	sodium ion export across plasma membrane	1/83	15/18723	0.0644948	0.446886	0.430965	FXYD1	1														GO:0098948	CC
GO:0008474	MF	GO:0008474	palmitoyl-(protein) hydrolase activity	2/122	14/18368	0.0037792	0.457356	0.450102	PPT2/ABHD16B	2														GO:0042994	BP	GO:0042994	cytoplasmic sequestering of transcription factor	1/83	15/18723	0.0644948	0.446886	0.430965	PKD1	1														GO:0097542	CC
GO:0098599	MF	GO:0098599	palmitoyl hydrolase activity	2/122	14/18368	0.0037792	0.457356	0.450102	PPT2/ABHD16B	2														GO:0045217	BP	GO:0045217	cell-cell junction maintenance	1/83	15/18723	0.0644948	0.446886	0.430965	TJP1	1														GO:0098563	CC
GO:0004970	MF	GO:0004970	ionotropic glutamate receptor activity	2/122	19/18368	0.00694933	0.457356	0.450102	GRID1/GRID2	2														GO:0045346	BP	GO:0045346	regulation of MHC class II biosynthetic process	1/83	15/18723	0.0644948	0.446886	0.430965	CIITA	1														GO:0099522	CC
GO:0033038	MF	GO:0033038	bitter taste receptor activity	2/122	20/18368	0.00768814	0.457356	0.450102	TAS2R13/TAS2R14	2														GO:0048712	BP	GO:0048712	negative regulation of astrocyte differentiation	1/83	15/18723	0.0644948	0.446886	0.430965	DAB1	1														GO:0099061	CC
GO:0004842	MF	GO:0004842	ubiquitin-protein transferase activity	8/122	433/18368	0.00833526	0.457356	0.450102	TRAF7/UBE3A/TRIM73/STUB1/RNF5/UBR4/OBI1/ASB2	8														GO:0051290	BP	GO:0051290	protein heterotetramerization	1/83	15/18723	0.0644948	0.446886	0.430965	PKD1	1														GO:0030667	CC
GO:0019787	MF	GO:0019787	ubiquitin-like protein transferase activity	8/122	458/18368	0.0114408	0.457356	0.450102	TRAF7/UBE3A/TRIM73/STUB1/RNF5/UBR4/OBI1/ASB2	8														GO:0055012	BP	GO:0055012	ventricular cardiac muscle cell differentiation	1/83	15/18723	0.0644948	0.446886	0.430965	MEF2C	1														GO:0034707	CC
GO:0008527	MF	GO:0008527	taste receptor activity	2/122	26/18368	0.0128143	0.457356	0.450102	TAS2R13/TAS2R14	2														GO:0072044	BP	GO:0072044	collecting duct development	1/83	15/18723	0.0644948	0.446886	0.430965	PKD1	1														GO:0099146	CC
GO:0008066	MF	GO:0008066	glutamate receptor activity	2/122	27/18368	0.0137799	0.457356	0.450102	GRID1/GRID2	2														GO:0110156	BP	GO:0110156	methylguanosine-cap decapping	1/83	15/18723	0.0644948	0.446886	0.430965	EDC4	1														GO:0000313	CC
GO:0061630	MF	GO:0061630	ubiquitin protein ligase activity	6/122	304/18368	0.0159965	0.457356	0.450102	UBE3A/TRIM73/STUB1/RNF5/UBR4/ASB2	6														GO:1990169	BP	GO:1990169	stress response to copper ion	1/83	15/18723	0.0644948	0.446886	0.430965	MT1HL1	1														GO:0005761	CC
GO:0061659	MF	GO:0061659	ubiquitin-like protein ligase activity	6/122	316/18368	0.0189759	0.457356	0.450102	UBE3A/TRIM73/STUB1/RNF5/UBR4/ASB2	6														GO:1990822	BP	GO:1990822	basic amino acid transmembrane transport	1/83	15/18723	0.0644948	0.446886	0.430965	SLC7A6	1														GO:0032154	CC
GO:0052866	MF	GO:0052866	phosphatidylinositol phosphate phosphatase activity	2/122	34/18368	0.0213709	0.457356	0.450102	INPP5J/MTMR9	2														GO:0045765	BP	GO:0045765	regulation of angiogenesis	4/83	342/18723	0.0655094	0.446886	0.430965	TJP1/ENPP2/KLF2/ANXA3	4														GO:0005770	CC
GO:0016790	MF	GO:0016790	thiolester hydrolase activity	2/122	43/18368	0.0330981	0.457356	0.450102	PPT2/ABHD16B	2														GO:0045666	BP	GO:0045666	positive regulation of neuron differentiation	2/83	95/18723	0.0665408	0.446886	0.430965	MEF2C/DAB1	2														GO:0016607	CC
GO:0003735	MF	GO:0003735	structural constituent of ribosome	4/122	182/18368	0.0332387	0.457356	0.450102	RPS29/RPL36AL/MRPS2/RPL23	4														GO:0034765	BP	GO:0034765	regulation of ion transmembrane transport	5/83	491/18723	0.066988	0.446886	0.430965	FXYD1/FXYD7/FXYD3/FXYD5/MEF2C	5														GO:0036064	CC
GO:0019208	MF	GO:0019208	phosphatase regulator activity	3/122	107/18368	0.0344565	0.457356	0.450102	PPP1R26/PHACTR4/PPP1R12B	3														GO:0001823	BP	GO:0001823	mesonephros development	2/83	96/18723	0.0677667	0.446886	0.430965	PKD1/LAMA5	2														GO:0000793	CC
GO:0022839	MF	GO:0022839	ion gated channel activity	2/122	44/18368	0.0345263	0.457356	0.450102	TTYH1/ASIC2	2														GO:0006740	BP	GO:0006740	NADPH regeneration	1/83	16/18723	0.0686453	0.446886	0.430965	TALDO1	1														GO:0005925	CC
GO:0051879	MF	GO:0051879	Hsp90 protein binding	2/122	44/18368	0.0345263	0.457356	0.450102	STUB1/SLC12A2	2														GO:0030033	BP	GO:0030033	microvillus assembly	1/83	16/18723	0.0686453	0.446886	0.430965	FXYD5	1														GO:0031045	CC
GO:1904315	MF	GO:1904315	transmitter-gated ion channel activity involved in regulation of postsynaptic membrane potential	2/122	44/18368	0.0345263	0.457356	0.450102	GRID1/GRID2	2														GO:0031268	BP	GO:0031268	pseudopodium organization	1/83	16/18723	0.0686453	0.446886	0.430965	CDC42EP5	1														GO:0034703	CC
GO:0099529	MF	GO:0099529	neurotransmitter receptor activity involved in regulation of postsynaptic membrane potential	2/122	47/18368	0.0389515	0.457356	0.450102	GRID1/GRID2	2														GO:0036159	BP	GO:0036159	inner dynein arm assembly	1/83	16/18723	0.0686453	0.446886	0.430965	DNAAF2	1														GO:0022625	CC
GO:0030674	MF	GO:0030674	protein-macromolecule adaptor activity	5/122	296/18368	0.0476159	0.457356	0.450102	STUB1/MAGI2/AKAP6/STX16/GRAPL	5														GO:0045342	BP	GO:0045342	MHC class II biosynthetic process	1/83	16/18723	0.0686453	0.446886	0.430965	CIITA	1														GO:0098978	CC
GO:0016810	MF	GO:0016810	hydrolase activity, acting on carbon-nitrogen (but not peptide) bonds	3/122	125/18368	0.0506827	0.457356	0.450102	BTD/CDA/NADSYN1	3														GO:0045651	BP	GO:0045651	positive regulation of macrophage differentiation	1/83	16/18723	0.0686453	0.446886	0.430965	IL34	1														GO:0005640	CC
GO:0016279	MF	GO:0016279	protein-lysine N-methyltransferase activity	2/122	59/18368	0.0585865	0.457356	0.450102	PRDM16/ANTKMT	2														GO:0048385	BP	GO:0048385	regulation of retinoic acid receptor signaling pathway	1/83	16/18723	0.0686453	0.446886	0.430965	KLF2	1														GO:0030137	CC
GO:0044325	MF	GO:0044325	transmembrane transporter binding	3/122	133/18368	0.0588912	0.457356	0.450102	PKD1/KCNB1/AKAP6	3														GO:0043087	BP	GO:0043087	regulation of GTPase activity	4/83	348/18723	0.0688966	0.446886	0.430965	EFNA5/MTSS2/MLST8/ARHGAP11A	4														GO:0005793	CC
GO:0016278	MF	GO:0016278	lysine N-methyltransferase activity	2/122	60/18368	0.0603505	0.457356	0.450102	PRDM16/ANTKMT	2														GO:1901342	BP	GO:1901342	regulation of vasculature development	4/83	348/18723	0.0688966	0.446886	0.430965	TJP1/ENPP2/KLF2/ANXA3	4														GO:0000502	CC
GO:0022824	MF	GO:0022824	transmitter-gated ion channel activity	2/122	60/18368	0.0603505	0.457356	0.450102	GRID1/GRID2	2														GO:0000082	BP	GO:0000082	G1/S transition of mitotic cell cycle	3/83	214/18723	0.06964	0.446886	0.430965	PKD1/PIDD1/CRLF3	3														GO:0005798	CC
GO:0022835	MF	GO:0022835	transmitter-gated channel activity	2/122	60/18368	0.0603505	0.457356	0.450102	GRID1/GRID2	2														GO:0044242	BP	GO:0044242	cellular lipid catabolic process	3/83	214/18723	0.06964	0.446886	0.430965	ENPP2/PNPLA2/PLA2G15	3														GO:0032589	CC
GO:0002020	MF	GO:0002020	protease binding	3/122	135/18368	0.0610357	0.457356	0.450102	PINK1/A2M/PZP	3														GO:0003333	BP	GO:0003333	amino acid transmembrane transport	2/83	98/18723	0.0702408	0.446886	0.430965	SLC25A22/SLC7A6	2														GO:0031256	CC
GO:0098960	MF	GO:0098960	postsynaptic neurotransmitter receptor activity	2/122	62/18368	0.0639328	0.457356	0.450102	GRID1/GRID2	2														GO:0021510	BP	GO:0021510	spinal cord development	2/83	99/18723	0.0714889	0.446886	0.430965	PKD1/DAB1	2														GO:0045296	MF
GO:0008519	MF	GO:0008519	ammonium transmembrane transporter activity	1/122	10/18368	0.0644847	0.457356	0.450102	SLC12A2	1														GO:0021549	BP	GO:0021549	cerebellum development	2/83	99/18723	0.0714889	0.446886	0.430965	CEND1/DAB1	2														GO:0004970	MF
GO:0016884	MF	GO:0016884	carbon-nitrogen ligase activity, with glutamine as amido-N-donor	1/122	10/18368	0.0644847	0.457356	0.450102	NADSYN1	1														GO:0030838	BP	GO:0030838	positive regulation of actin filament polymerization	2/83	99/18723	0.0714889	0.446886	0.430965	MLST8/CDC42EP5	2														GO:0022824	MF
GO:0046030	MF	GO:0046030	inositol trisphosphate phosphatase activity	1/122	10/18368	0.0644847	0.457356	0.450102	INPP5J	1														GO:0021692	BP	GO:0021692	cerebellar Purkinje cell layer morphogenesis	1/83	17/18723	0.0727775	0.446886	0.430965	CEND1	1														GO:0022835	MF
GO:0046974	MF	GO:0046974	histone methyltransferase activity (H3-K9 specific)	1/122	10/18368	0.0644847	0.457356	0.450102	PRDM16	1														GO:0021924	BP	GO:0021924	cell proliferation in external granule layer	1/83	17/18723	0.0727775	0.446886	0.430965	CEND1	1														GO:0004252	MF
GO:0047844	MF	GO:0047844	deoxycytidine deaminase activity	1/122	10/18368	0.0644847	0.457356	0.450102	CDA	1														GO:0021930	BP	GO:0021930	cerebellar granule cell precursor proliferation	1/83	17/18723	0.0727775	0.446886	0.430965	CEND1	1														GO:0043028	MF
GO:0061134	MF	GO:0061134	peptidase regulator activity	4/122	230/18368	0.0673291	0.457356	0.450102	LCN1/PINK1/A2M/PZP	4														GO:0032604	BP	GO:0032604	granulocyte macrophage colony-stimulating factor production	1/83	17/18723	0.0727775	0.446886	0.430965	IL17D	1														GO:0000062	MF
GO:0005216	MF	GO:0005216	ion channel activity	6/122	432/18368	0.0683384	0.457356	0.450102	PKD1/TTYH1/GRID1/KCNB1/ASIC2/GRID2	6														GO:0032645	BP	GO:0032645	regulation of granulocyte macrophage colony-stimulating factor production	1/83	17/18723	0.0727775	0.446886	0.430965	IL17D	1														GO:0003735	MF
GO:0015276	MF	GO:0015276	ligand-gated ion channel activity	3/122	143/18368	0.0699722	0.457356	0.450102	GRID1/ASIC2/GRID2	3														GO:0043117	BP	GO:0043117	positive regulation of vascular permeability	1/83	17/18723	0.0727775	0.446886	0.430965	TJP1	1														GO:1901567	MF
GO:0022834	MF	GO:0022834	ligand-gated channel activity	3/122	143/18368	0.0699722	0.457356	0.450102	GRID1/ASIC2/GRID2	3														GO:0048532	BP	GO:0048532	anatomical structure arrangement	1/83	17/18723	0.0727775	0.446886	0.430965	DAB1	1														GO:1904315	MF
GO:0004596	MF	GO:0004596	peptide alpha-N-acetyltransferase activity	1/122	11/18368	0.0707018	0.457356	0.450102	NAA11	1														GO:0072673	BP	GO:0072673	lamellipodium morphogenesis	1/83	17/18723	0.0727775	0.446886	0.430965	ENPP2	1														GO:0008236	MF
GO:0015378	MF	GO:0015378	sodium:chloride symporter activity	1/122	11/18368	0.0707018	0.457356	0.450102	SLC12A2	1														GO:1902894	BP	GO:1902894	negative regulation of pri-miRNA transcription by RNA polymerase II	1/83	17/18723	0.0727775	0.446886	0.430965	NFATC3	1														GO:0016811	MF
GO:0022889	MF	GO:0022889	serine transmembrane transporter activity	1/122	11/18368	0.0707018	0.457356	0.450102	SERINC3	1														GO:0002064	BP	GO:0002064	epithelial cell development	3/83	220/18723	0.0743075	0.446886	0.430965	TJP1/FOSL2/SIDT2	3														GO:0120227	MF
GO:0070697	MF	GO:0070697	activin receptor binding	1/122	11/18368	0.0707018	0.457356	0.450102	MAGI2	1														GO:0032956	BP	GO:0032956	regulation of actin cytoskeleton organization	4/83	358/18723	0.0747406	0.446886	0.430965	EFNA5/TJP1/MLST8/CDC42EP5	4														GO:0099529	MF
GO:0022836	MF	GO:0022836	gated channel activity	5/122	340/18368	0.0764425	0.457356	0.450102	TTYH1/GRID1/KCNB1/ASIC2/GRID2	5														GO:0015931	BP	GO:0015931	nucleobase-containing compound transport	3/83	222/18723	0.0758937	0.446886	0.430965	POLDIP3/NUTF2/SIDT2	3														GO:0017171	MF
GO:0004126	MF	GO:0004126	cytidine deaminase activity	1/122	12/18368	0.0768779	0.457356	0.450102	CDA	1														GO:0014013	BP	GO:0014013	regulation of gliogenesis	2/83	103/18723	0.076553	0.446886	0.430965	IL34/DAB1	2														GO:0005230	MF
GO:0005165	MF	GO:0005165	neurotrophin receptor binding	1/122	12/18368	0.0768779	0.457356	0.450102	EFNA5	1														GO:0046425	BP	GO:0046425	regulation of receptor signaling pathway via JAK-STAT	2/83	103/18723	0.076553	0.446886	0.430965	CRLF3/DAB1	2														GO:0008066	MF
GO:0015280	MF	GO:0015280	ligand-gated sodium channel activity	1/122	12/18368	0.0768779	0.457356	0.450102	ASIC2	1														GO:0002283	BP	GO:0002283	neutrophil activation involved in immune response	1/83	18/18723	0.0768917	0.446886	0.430965	ANXA3	1														GO:0015085	MF
GO:0043422	MF	GO:0043422	protein kinase B binding	1/122	12/18368	0.0768779	0.457356	0.450102	PINK1	1														GO:0003128	BP	GO:0003128	heart field specification	1/83	18/18723	0.0768917	0.446886	0.430965	MEF2C	1														GO:0005384	MF
GO:0004857	MF	GO:0004857	enzyme inhibitor activity	2/122	70/18368	0.0789383	0.457356	0.450102	RPL23/PPP1R12B	2														GO:0021534	BP	GO:0021534	cell proliferation in hindbrain	1/83	18/18723	0.0768917	0.446886	0.430965	CEND1	1														GO:0016884	MF
GO:0016811	MF	GO:0016811	hydrolase activity, acting on carbon-nitrogen (but not peptide) bonds, in linear amides	2/122	71/18368	0.0808852	0.457356	0.450102	BTD/NADSYN1	2														GO:0030730	BP	GO:0030730	sequestering of triglyceride	1/83	18/18723	0.0768917	0.446886	0.430965	PNPLA2	1														GO:0016538	MF
GO:0008179	MF	GO:0008179	adenylate cyclase binding	1/122	13/18368	0.0830132	0.457356	0.450102	AKAP6	1														GO:0042693	BP	GO:0042693	muscle cell fate commitment	1/83	18/18723	0.0768917	0.446886	0.430965	MEF2C	1														GO:0004629	MF
GO:0031404	MF	GO:0031404	chloride ion binding	1/122	13/18368	0.0830132	0.457356	0.450102	LCN1	1														GO:0048643	BP	GO:0048643	positive regulation of skeletal muscle tissue development	1/83	18/18723	0.0768917	0.446886	0.430965	MEF2C	1														GO:0017056	MF
GO:0034450	MF	GO:0034450	ubiquitin-ubiquitin ligase activity	1/122	13/18368	0.0830132	0.457356	0.450102	STUB1	1														GO:0051382	BP	GO:0051382	kinetochore assembly	1/83	18/18723	0.0768917	0.446886	0.430965	CENPT	1														GO:0045182	MF
GO:0034595	MF	GO:0034595	phosphatidylinositol phosphate 5-phosphatase activity	1/122	13/18368	0.0830132	0.457356	0.450102	INPP5J	1														GO:0061687	BP	GO:0061687	detoxification of inorganic compound	1/83	18/18723	0.0768917	0.446886	0.430965	MT1HL1	1														GO:0008503	MF
GO:0072542	MF	GO:0072542	protein phosphatase activator activity	1/122	13/18368	0.0830132	0.457356	0.450102	PHACTR4	1														GO:0072189	BP	GO:0072189	ureter development	1/83	18/18723	0.0768917	0.446886	0.430965	EMX2	1														GO:0097371	MF
GO:0106019	MF	GO:0106019	phosphatidylinositol-4,5-bisphosphate phosphatase activity	1/122	13/18368	0.0830132	0.457356	0.450102	INPP5J	1														GO:0072234	BP	GO:0072234	metanephric nephron tubule development	1/83	18/18723	0.0768917	0.446886	0.430965	PKD1	1														GO:0015276	MF
GO:0005230	MF	GO:0005230	extracellular ligand-gated ion channel activity	2/122	73/18368	0.0848233	0.458674	0.451399	GRID1/GRID2	2														GO:0110154	BP	GO:0110154	RNA decapping	1/83	18/18723	0.0768917	0.446886	0.430965	EDC4	1														GO:0022834	MF
GO:0015373	MF	GO:0015373	anion:sodium symporter activity	1/122	14/18368	0.0891082	0.459404	0.452117	SLC12A2	1														GO:0032006	BP	GO:0032006	regulation of TOR signaling	2/83	104/18723	0.0778365	0.446886	0.430965	MLST8/CLEC16A	2														GO:0004861	MF
GO:0044548	MF	GO:0044548	S100 protein binding	1/122	14/18368	0.0891082	0.459404	0.452117	AGER	1														GO:0006364	BP	GO:0006364	rRNA processing	3/83	225/18723	0.0783013	0.446886	0.430965	RRP7A/RPS21/URB1	3														GO:0005024	MF
GO:0042813	MF	GO:0042813	Wnt-activated receptor activity	1/122	15/18368	0.0951629	0.459404	0.452117	PKD1	1														GO:0010001	BP	GO:0010001	glial cell differentiation	3/83	225/18723	0.0783013	0.446886	0.430965	IL34/LGI4/DAB1	3														GO:0033130	MF
GO:0047372	MF	GO:0047372	acylglycerol lipase activity	1/122	15/18368	0.0951629	0.459404	0.452117	ABHD16B	1														GO:0001701	BP	GO:0001701	in utero embryonic development	4/83	367/18723	0.0802097	0.446886	0.430965	DNAAF2/RRP7A/PKD1/KLF2	4														GO:0022851	MF
GO:0046332	MF	GO:0046332	SMAD binding	2/122	79/18368	0.0969722	0.459404	0.452117	STUB1/MAGI2	2														GO:0000028	BP	GO:0000028	ribosomal small subunit assembly	1/83	19/18723	0.0809878	0.446886	0.430965	RRP7A	1														GO:0039706	MF
GO:0060090	MF	GO:0060090	molecular adaptor activity	5/122	369/18368	0.0996372	0.459404	0.452117	STUB1/MAGI2/AKAP6/STX16/GRAPL	5														GO:0006977	BP	GO:0006977	DNA damage response, signal transduction by p53 class mediator resulting in cell cycle arrest	1/83	19/18723	0.0809878	0.446886	0.430965	PIDD1	1														GO:0005262	MF
GO:0015267	MF	GO:0015267	channel activity	6/122	480/18368	0.100645	0.459404	0.452117	PKD1/TTYH1/GRID1/KCNB1/ASIC2/GRID2	6														GO:0010759	BP	GO:0010759	positive regulation of macrophage chemotaxis	1/83	19/18723	0.0809878	0.446886	0.430965	IL34	1														GO:0005172	MF
GO:0035591	MF	GO:0035591	signaling adaptor activity	2/122	81/18368	0.101126	0.459404	0.452117	MAGI2/GRAPL	2														GO:0015802	BP	GO:0015802	basic amino acid transport	1/83	19/18723	0.0809878	0.446886	0.430965	SLC7A6	1														GO:0008474	MF
GO:0022803	MF	GO:0022803	passive transmembrane transporter activity	6/122	481/18368	0.101392	0.459404	0.452117	PKD1/TTYH1/GRID1/KCNB1/ASIC2/GRID2	6														GO:0030220	BP	GO:0030220	platelet formation	1/83	19/18723	0.0809878	0.446886	0.430965	MEF2C	1														GO:0098599	MF
GO:0008574	MF	GO:0008574	plus-end-directed microtubule motor activity	1/122	17/18368	0.107153	0.459404	0.452117	KIF17	1														GO:0036344	BP	GO:0036344	platelet morphogenesis	1/83	19/18723	0.0809878	0.446886	0.430965	MEF2C	1														GO:0098960	MF
GO:0015377	MF	GO:0015377	cation:chloride symporter activity	1/122	17/18368	0.107153	0.459404	0.452117	SLC12A2	1														GO:0097501	BP	GO:0097501	stress response to metal ion	1/83	19/18723	0.0809878	0.446886	0.430965	MT1HL1	1														GO:0005237	MF
GO:0052745	MF	GO:0052745	inositol phosphate phosphatase activity	1/122	17/18368	0.107153	0.459404	0.452117	INPP5J	1														GO:0071695	BP	GO:0071695	anatomical structure maturation	3/83	229/18723	0.0815633	0.446886	0.430965	CEND1/KLF2/LGI4	3														GO:0047372	MF
GO:0004438	MF	GO:0004438	phosphatidylinositol-3-phosphatase activity	1/122	18/18368	0.113089	0.459404	0.452117	MTMR9	1														GO:0022037	BP	GO:0022037	metencephalon development	2/83	108/18723	0.083038	0.446886	0.430965	CEND1/DAB1	2														GO:0046915	MF
GO:0005229	MF	GO:0005229	intracellular calcium activated chloride channel activity	1/122	18/18368	0.113089	0.459404	0.452117	TTYH1	1														GO:0034446	BP	GO:0034446	substrate adhesion-dependent cell spreading	2/83	108/18723	0.083038	0.446886	0.430965	EFNA5/LAMA5	2														GO:0016004	MF
GO:0061778	MF	GO:0061778	intracellular chloride channel activity	1/122	18/18368	0.113089	0.459404	0.452117	TTYH1	1														GO:0002115	BP	GO:0002115	store-operated calcium entry	1/83	20/18723	0.085066	0.446886	0.430965	CRACR2B	1														GO:0016298	MF
GO:0008276	MF	GO:0008276	protein methyltransferase activity	2/122	88/18368	0.116037	0.459404	0.452117	PRDM16/ANTKMT	2														GO:0006607	BP	GO:0006607	NLS-bearing protein import into nucleus	1/83	20/18723	0.085066	0.446886	0.430965	RGPD1	1														GO:0002039	MF
GO:0048306	MF	GO:0048306	calcium-dependent protein binding	2/122	88/18368	0.116037	0.459404	0.452117	SEC31A/A2M	2														GO:0045844	BP	GO:0045844	positive regulation of striated muscle tissue development	1/83	20/18723	0.085066	0.446886	0.430965	MEF2C	1														GO:0005216	MF
GO:0004866	MF	GO:0004866	endopeptidase inhibitor activity	3/122	180/18368	0.118102	0.459404	0.452117	LCN1/A2M/PZP	3														GO:0048636	BP	GO:0048636	positive regulation of muscle organ development	1/83	20/18723	0.085066	0.446886	0.430965	MEF2C	1														GO:0008656	MF
GO:0019888	MF	GO:0019888	protein phosphatase regulator activity	2/122	89/18368	0.118211	0.459404	0.452117	PPP1R26/PHACTR4	2														GO:1904263	BP	GO:1904263	positive regulation of TORC1 signaling	1/83	20/18723	0.085066	0.446886	0.430965	CLEC16A	1														GO:0015278	MF
GO:0052744	MF	GO:0052744	phosphatidylinositol monophosphate phosphatase activity	1/122	19/18368	0.118985	0.459404	0.452117	MTMR9	1														GO:0018108	BP	GO:0018108	peptidyl-tyrosine phosphorylation	4/83	375/18723	0.085235	0.446886	0.430965	EFNA5/IL34/ENPP2/MLST8	4														GO:0004708	MF
GO:0019211	MF	GO:0019211	phosphatase activator activity	1/122	20/18368	0.124843	0.459404	0.452117	PHACTR4	1														GO:0018212	BP	GO:0018212	peptidyl-tyrosine modification	4/83	378/18723	0.0871588	0.446886	0.430965	EFNA5/IL34/ENPP2/MLST8	4														GO:0060229	MF
GO:0030296	MF	GO:0030296	protein tyrosine kinase activator activity	1/122	20/18368	0.124843	0.459404	0.452117	EFNA5	1														GO:0016072	BP	GO:0016072	rRNA metabolic process	3/83	236/18723	0.0874118	0.446886	0.430965	RRP7A/RPS21/URB1	3														GO:0099095	MF
GO:0031690	MF	GO:0031690	adrenergic receptor binding	1/122	20/18368	0.124843	0.459404	0.452117	MAGI2	1														GO:0001502	BP	GO:0001502	cartilage condensation	1/83	21/18723	0.0891263	0.446886	0.430965	PKD1	1														GO:0016504	MF
GO:0097001	MF	GO:0097001	ceramide binding	1/122	20/18368	0.124843	0.459404	0.452117	CLN8	1														GO:0006925	BP	GO:0006925	inflammatory cell apoptotic process	1/83	21/18723	0.0891263	0.446886	0.430965	MEF2C	1														GO:0030276	MF
GO:0030414	MF	GO:0030414	peptidase inhibitor activity	3/122	187/18368	0.128317	0.459404	0.452117	LCN1/A2M/PZP	3														GO:0021533	BP	GO:0021533	cell differentiation in hindbrain	1/83	21/18723	0.0891263	0.446886	0.430965	CEND1	1														GO:0004620	MF
GO:0003841	MF	GO:0003841	1-acylglycerol-3-phosphate O-acyltransferase activity	1/122	21/18368	0.130662	0.459404	0.452117	AGPAT1	1														GO:0044342	BP	GO:0044342	type B pancreatic cell proliferation	1/83	21/18723	0.0891263	0.446886	0.430965	SIDT2	1														GO:0004675	MF
GO:0008170	MF	GO:0008170	N-methyltransferase activity	2/122	97/18368	0.135954	0.459404	0.452117	PRDM16/ANTKMT	2														GO:0045655	BP	GO:0045655	regulation of monocyte differentiation	1/83	21/18723	0.0891263	0.446886	0.430965	IL34	1														GO:0004890	MF
GO:0015296	MF	GO:0015296	anion:cation symporter activity	1/122	22/18368	0.136443	0.459404	0.452117	SLC12A2	1														GO:0046597	BP	GO:0046597	negative regulation of viral entry into host cell	1/83	21/18723	0.0891263	0.446886	0.430965	CIITA	1														GO:0004712	MF
GO:0055106	MF	GO:0055106	ubiquitin-protein transferase regulator activity	1/122	22/18368	0.136443	0.459404	0.452117	RPL23	1														GO:0048714	BP	GO:0048714	positive regulation of oligodendrocyte differentiation	1/83	21/18723	0.0891263	0.446886	0.430965	IL34	1
GO:0004867	MF	GO:0004867	serine-type endopeptidase inhibitor activity	2/122	98/18368	0.138212	0.459404	0.452117	A2M/PZP	2														GO:0072170	BP	GO:0072170	metanephric tubule development	1/83	21/18723	0.0891263	0.446886	0.430965	PKD1	1
GO:0061135	MF	GO:0061135	endopeptidase regulator activity	3/122	194/18368	0.138836	0.459404	0.452117	LCN1/A2M/PZP	3														GO:0072243	BP	GO:0072243	metanephric nephron epithelium development	1/83	21/18723	0.0891263	0.446886	0.430965	PKD1	1
GO:0019902	MF	GO:0019902	phosphatase binding	3/122	196/18368	0.141894	0.459404	0.452117	PHACTR4/MTMR9/MAGI2	3														GO:0150105	BP	GO:0150105	protein localization to cell-cell junction	1/83	21/18723	0.0891263	0.446886	0.430965	TJP1	1
GO:0042171	MF	GO:0042171	lysophosphatidic acid acyltransferase activity	1/122	23/18368	0.142186	0.459404	0.452117	AGPAT1	1														GO:1901863	BP	GO:1901863	positive regulation of muscle tissue development	1/83	21/18723	0.0891263	0.446886	0.430965	MEF2C	1
GO:0071617	MF	GO:0071617	lysophospholipid acyltransferase activity	1/122	23/18368	0.142186	0.459404	0.452117	AGPAT1	1														GO:1902307	BP	GO:1902307	positive regulation of sodium ion transmembrane transport	1/83	21/18723	0.0891263	0.446886	0.430965	FXYD1	1
GO:0140103	MF	GO:0140103	catalytic activity, acting on a glycoprotein	1/122	23/18368	0.142186	0.459404	0.452117	MGAT2	1														GO:1905209	BP	GO:1905209	positive regulation of cardiocyte differentiation	1/83	21/18723	0.0891263	0.446886	0.430965	MEF2C	1
GO:0030295	MF	GO:0030295	protein kinase activator activity	2/122	101/18368	0.145037	0.459404	0.452117	MLST8/EFNA5	2														GO:2000047	BP	GO:2000047	regulation of cell-cell adhesion mediated by cadherin	1/83	21/18723	0.0891263	0.446886	0.430965	TJP1	1
GO:0010857	MF	GO:0010857	calcium-dependent protein kinase activity	1/122	24/18368	0.14789	0.459404	0.452117	PINK1	1														GO:2000178	BP	GO:2000178	negative regulation of neural precursor cell proliferation	1/83	21/18723	0.0891263	0.446886	0.430965	CEND1	1
GO:0043495	MF	GO:0043495	protein-membrane adaptor activity	1/122	24/18368	0.14789	0.459404	0.452117	AKAP6	1														GO:2001014	BP	GO:2001014	regulation of skeletal muscle cell differentiation	1/83	21/18723	0.0891263	0.446886	0.430965	MEF2C	1
GO:0050431	MF	GO:0050431	transforming growth factor beta binding	1/122	24/18368	0.14789	0.459404	0.452117	LTBP3	1														GO:0021987	BP	GO:0021987	cerebral cortex development	2/83	114/18723	0.0910333	0.446886	0.430965	EMX2/DAB1	2
GO:0070696	MF	GO:0070696	transmembrane receptor protein serine/threonine kinase binding	1/122	24/18368	0.14789	0.459404	0.452117	MAGI2	1														GO:1904892	BP	GO:1904892	regulation of receptor signaling pathway via STAT	2/83	114/18723	0.0910333	0.446886	0.430965	CRLF3/DAB1	2
GO:0005112	MF	GO:0005112	Notch binding	1/122	25/18368	0.153557	0.464826	0.457453	NOTCH4	1														GO:0044843	BP	GO:0044843	cell cycle G1/S phase transition	3/83	241/18723	0.0916958	0.446886	0.430965	PKD1/PIDD1/CRLF3	3
GO:0034237	MF	GO:0034237	protein kinase A regulatory subunit binding	1/122	25/18368	0.153557	0.464826	0.457453	AKAP6	1														GO:0034755	BP	GO:0034755	iron ion transmembrane transport	1/83	22/18723	0.0931687	0.446886	0.430965	TTYH1	1
GO:0046873	MF	GO:0046873	metal ion transmembrane transporter activity	5/122	430/18368	0.158356	0.464826	0.457453	PKD1/TTYH1/KCNB1/SLC12A2/ASIC2	5														GO:0036120	BP	GO:0036120	cellular response to platelet-derived growth factor stimulus	1/83	22/18723	0.0931687	0.446886	0.430965	MTSS2	1
GO:0019209	MF	GO:0019209	kinase activator activity	2/122	107/18368	0.158887	0.464826	0.457453	MLST8/EFNA5	2														GO:0036158	BP	GO:0036158	outer dynein arm assembly	1/83	22/18723	0.0931687	0.446886	0.430965	DNAAF2	1
GO:0051087	MF	GO:0051087	chaperone binding	2/122	107/18368	0.158887	0.464826	0.457453	STUB1/SLC12A2	2														GO:0045663	BP	GO:0045663	positive regulation of myoblast differentiation	1/83	22/18723	0.0931687	0.446886	0.430965	MEF2C	1
GO:0097602	MF	GO:0097602	cullin family protein binding	1/122	26/18368	0.159187	0.464826	0.457453	ASB2	1														GO:0051151	BP	GO:0051151	negative regulation of smooth muscle cell differentiation	1/83	22/18723	0.0931687	0.446886	0.430965	NFATC3	1
GO:0008139	MF	GO:0008139	nuclear localization sequence binding	1/122	27/18368	0.16478	0.466814	0.459409	POM121C	1														GO:0051220	BP	GO:0051220	cytoplasmic sequestering of protein	1/83	22/18723	0.0931687	0.446886	0.430965	PKD1	1
GO:0034593	MF	GO:0034593	phosphatidylinositol bisphosphate phosphatase activity	1/122	27/18368	0.16478	0.466814	0.459409	INPP5J	1														GO:2000725	BP	GO:2000725	regulation of cardiac muscle cell differentiation	1/83	22/18723	0.0931687	0.446886	0.430965	MEF2C	1
GO:0008047	MF	GO:0008047	enzyme activator activity	2/122	110/18368	0.165903	0.466814	0.459409	DDOST/PPP1R12B	2														GO:0046486	BP	GO:0046486	glycerolipid metabolic process	4/83	392/18723	0.0964142	0.446886	0.430965	VAC14/ENPP2/PNPLA2/PLA2G15	4
GO:0030594	MF	GO:0030594	neurotransmitter receptor activity	2/122	111/18368	0.168254	0.466814	0.459409	GRID1/GRID2	2														GO:0022612	BP	GO:0022612	gland morphogenesis	2/83	118/18723	0.0964848	0.446886	0.430965	LAMA5/ESRP2	2
GO:0017056	MF	GO:0017056	structural constituent of nuclear pore	1/122	28/18368	0.170335	0.466814	0.459409	POM121C	1														GO:0003323	BP	GO:0003323	type B pancreatic cell development	1/83	23/18723	0.0971935	0.446886	0.430965	SIDT2	1
GO:0046875	MF	GO:0046875	ephrin receptor binding	1/122	28/18368	0.170335	0.466814	0.459409	EFNA5	1														GO:0010888	BP	GO:0010888	negative regulation of lipid storage	1/83	23/18723	0.0971935	0.446886	0.430965	PNPLA2	1
GO:0016628	MF	GO:0016628	oxidoreductase activity, acting on the CH-CH group of donors, NAD or NADP as acceptor	1/122	29/18368	0.175854	0.466814	0.459409	DHCR7	1														GO:0016973	BP	GO:0016973	poly(A)+ mRNA export from nucleus	1/83	23/18723	0.0971935	0.446886	0.430965	POLDIP3	1
GO:0033612	MF	GO:0033612	receptor serine/threonine kinase binding	1/122	29/18368	0.175854	0.466814	0.459409	MAGI2	1														GO:0018279	BP	GO:0018279	protein N-linked glycosylation via asparagine	1/83	23/18723	0.0971935	0.446886	0.430965	MGAT2	1
GO:0046625	MF	GO:0046625	sphingolipid binding	1/122	29/18368	0.175854	0.466814	0.459409	CLN8	1														GO:0021871	BP	GO:0021871	forebrain regionalization	1/83	23/18723	0.0971935	0.446886	0.430965	EMX2	1
GO:0051787	MF	GO:0051787	misfolded protein binding	1/122	29/18368	0.175854	0.466814	0.459409	STUB1	1														GO:0036119	BP	GO:0036119	response to platelet-derived growth factor	1/83	23/18723	0.0971935	0.446886	0.430965	MTSS2	1
GO:0045296	MF	GO:0045296	cadherin binding	4/122	332/18368	0.179681	0.472675	0.465177	SCYL1/TJP1/LASP1/EPN2	4														GO:0036303	BP	GO:0036303	lymph vessel morphogenesis	1/83	23/18723	0.0971935	0.446886	0.430965	PKD1	1
GO:0008157	MF	GO:0008157	protein phosphatase 1 binding	1/122	31/18368	0.186783	0.478803	0.471208	PHACTR4	1														GO:0051383	BP	GO:0051383	kinetochore organization	1/83	23/18723	0.0971935	0.446886	0.430965	CENPT	1
GO:0016411	MF	GO:0016411	acylglycerol O-acyltransferase activity	1/122	31/18368	0.186783	0.478803	0.471208	AGPAT1	1														GO:0060487	BP	GO:0060487	lung epithelial cell differentiation	1/83	23/18723	0.0971935	0.446886	0.430965	KLF2	1
GO:0001216	MF	GO:0001216	DNA-binding transcription activator activity	5/122	456/18368	0.18693	0.478803	0.471208	PRDM16/PBX2/E2F1/POU4F1/HNF4A	5														GO:0090208	BP	GO:0090208	positive regulation of triglyceride metabolic process	1/83	23/18723	0.0971935	0.446886	0.430965	PNPLA2	1
GO:0001223	MF	GO:0001223	transcription coactivator binding	1/122	32/18368	0.192194	0.484791	0.477101	RPL23	1														GO:2000810	BP	GO:2000810	regulation of bicellular tight junction assembly	1/83	23/18723	0.0971935	0.446886	0.430965	TJP1	1
GO:0005251	MF	GO:0005251	delayed rectifier potassium channel activity	1/122	33/18368	0.197569	0.484791	0.477101	KCNB1	1														GO:0021537	BP	GO:0021537	telencephalon development	3/83	248/18723	0.0978381	0.446886	0.430965	EMX2/DAB1/ANXA3	3
GO:0019239	MF	GO:0019239	deaminase activity	1/122	33/18368	0.197569	0.484791	0.477101	CDA	1														GO:0034470	BP	GO:0034470	ncRNA processing	4/83	395/18723	0.0984561	0.446886	0.430965	RRP7A/DTWD2/RPS21/URB1	4
GO:0019956	MF	GO:0019956	chemokine binding	1/122	33/18368	0.197569	0.484791	0.477101	A2M	1														GO:0032970	BP	GO:0032970	regulation of actin filament-based process	4/83	397/18723	0.0998287	0.446886	0.430965	EFNA5/TJP1/MLST8/CDC42EP5	4
GO:0031369	MF	GO:0031369	translation initiation factor binding	1/122	33/18368	0.197569	0.484791	0.477101	POLR2D	1														GO:0016486	BP	GO:0016486	peptide hormone processing	1/83	24/18723	0.101201	0.446886	0.430965	PCSK7	1
																								GO:0018196	BP	GO:0018196	peptidyl-asparagine modification	1/83	24/18723	0.101201	0.446886	0.430965	MGAT2	1
																								GO:0021697	BP	GO:0021697	cerebellar cortex formation	1/83	24/18723	0.101201	0.446886	0.430965	CEND1	1
																								GO:0021801	BP	GO:0021801	cerebral cortex radial glia-guided migration	1/83	24/18723	0.101201	0.446886	0.430965	DAB1	1
																								GO:0022030	BP	GO:0022030	telencephalon glial cell migration	1/83	24/18723	0.101201	0.446886	0.430965	DAB1	1
																								GO:0032528	BP	GO:0032528	microvillus organization	1/83	24/18723	0.101201	0.446886	0.430965	FXYD5	1
																								GO:0033032	BP	GO:0033032	regulation of myeloid cell apoptotic process	1/83	24/18723	0.101201	0.446886	0.430965	MEF2C	1
																								GO:0036003	BP	GO:0036003	positive regulation of transcription from RNA polymerase II promoter in response to stress	1/83	24/18723	0.101201	0.446886	0.430965	KLF2	1
																								GO:0045649	BP	GO:0045649	regulation of macrophage differentiation	1/83	24/18723	0.101201	0.446886	0.430965	IL34	1
																								GO:0048641	BP	GO:0048641	regulation of skeletal muscle tissue development	1/83	24/18723	0.101201	0.446886	0.430965	MEF2C	1
																								GO:0051156	BP	GO:0051156	glucose 6-phosphate metabolic process	1/83	24/18723	0.101201	0.446886	0.430965	TALDO1	1
																								GO:0060479	BP	GO:0060479	lung cell differentiation	1/83	24/18723	0.101201	0.446886	0.430965	KLF2	1
																								GO:0071294	BP	GO:0071294	cellular response to zinc ion	1/83	24/18723	0.101201	0.446886	0.430965	MT1HL1	1
																								GO:0098743	BP	GO:0098743	cell aggregation	1/83	24/18723	0.101201	0.446886	0.430965	PKD1	1
																								GO:2000310	BP	GO:2000310	regulation of NMDA receptor activity	1/83	24/18723	0.101201	0.446886	0.430965	MEF2C	1
																								GO:0045017	BP	GO:0045017	glycerolipid biosynthetic process	3/83	252/18723	0.101422	0.446886	0.430965	VAC14/PNPLA2/PLA2G15	3
																								GO:0006658	BP	GO:0006658	phosphatidylserine metabolic process	1/83	25/18723	0.10519	0.446886	0.430965	PLA2G15	1
																								GO:0016540	BP	GO:0016540	protein autoprocessing	1/83	25/18723	0.10519	0.446886	0.430965	PIDD1	1
																								GO:0021846	BP	GO:0021846	cell proliferation in forebrain	1/83	25/18723	0.10519	0.446886	0.430965	EMX2	1
																								GO:0030318	BP	GO:0030318	melanocyte differentiation	1/83	25/18723	0.10519	0.446886	0.430965	MEF2C	1
																								GO:0034389	BP	GO:0034389	lipid droplet organization	1/83	25/18723	0.10519	0.446886	0.430965	PNPLA2	1
																								GO:0051291	BP	GO:0051291	protein heterooligomerization	1/83	25/18723	0.10519	0.446886	0.430965	PKD1	1
																								GO:0072207	BP	GO:0072207	metanephric epithelium development	1/83	25/18723	0.10519	0.446886	0.430965	PKD1	1
																								GO:0140448	BP	GO:0140448	signaling receptor ligand precursor processing	1/83	25/18723	0.10519	0.446886	0.430965	PCSK7	1
																								GO:1903901	BP	GO:1903901	negative regulation of viral life cycle	1/83	25/18723	0.10519	0.446886	0.430965	CIITA	1
																								GO:1904753	BP	GO:1904753	negative regulation of vascular associated smooth muscle cell migration	1/83	25/18723	0.10519	0.446886	0.430965	MEF2C	1
																								GO:1905563	BP	GO:1905563	negative regulation of vascular endothelial cell proliferation	1/83	25/18723	0.10519	0.446886	0.430965	MEF2C	1
																								GO:2000311	BP	GO:2000311	regulation of AMPA receptor activity	1/83	25/18723	0.10519	0.446886	0.430965	MEF2C	1
																								GO:0031929	BP	GO:0031929	TOR signaling	2/83	126/18723	0.107657	0.44756	0.431614	MLST8/CLEC16A	2
																								GO:2001235	BP	GO:2001235	positive regulation of apoptotic signaling pathway	2/83	126/18723	0.107657	0.44756	0.431614	TRAF7/BCLAF1	2
																								GO:0048565	BP	GO:0048565	digestive tract development	2/83	127/18723	0.109077	0.44756	0.431614	PKD1/DAB1	2
																								GO:0021680	BP	GO:0021680	cerebellar Purkinje cell layer development	1/83	26/18723	0.109162	0.44756	0.431614	CEND1	1
																								GO:0072273	BP	GO:0072273	metanephric nephron morphogenesis	1/83	26/18723	0.109162	0.44756	0.431614	PKD1	1
																								GO:1900017	BP	GO:1900017	positive regulation of cytokine production involved in inflammatory response	1/83	26/18723	0.109162	0.44756	0.431614	IL17D	1
																								GO:1905063	BP	GO:1905063	regulation of vascular associated smooth muscle cell differentiation	1/83	26/18723	0.109162	0.44756	0.431614	NFATC3	1
																								GO:1905523	BP	GO:1905523	positive regulation of macrophage migration	1/83	26/18723	0.109162	0.44756	0.431614	IL34	1
																								GO:2000108	BP	GO:2000108	positive regulation of leukocyte apoptotic process	1/83	26/18723	0.109162	0.44756	0.431614	MEF2C	1
																								GO:0090305	BP	GO:0090305	nucleic acid phosphodiester bond hydrolysis	3/83	261/18723	0.109675	0.44756	0.431614	ENPP2/EDC4/RPS21	3
																								GO:0006639	BP	GO:0006639	acylglycerol metabolic process	2/83	128/18723	0.110502	0.44756	0.431614	PNPLA2/PLA2G15	2
																								GO:0043588	BP	GO:0043588	skin development	3/83	263/18723	0.111544	0.44756	0.431614	PKD1/FOSL2/LAMA5	3
																								GO:0006638	BP	GO:0006638	neutral lipid metabolic process	2/83	129/18723	0.111932	0.44756	0.431614	PNPLA2/PLA2G15	2
																								GO:0000027	BP	GO:0000027	ribosomal large subunit assembly	1/83	27/18723	0.113117	0.44756	0.431614	TRAF7	1
																								GO:0000469	BP	GO:0000469	cleavage involved in rRNA processing	1/83	27/18723	0.113117	0.44756	0.431614	RPS21	1
																								GO:0001958	BP	GO:0001958	endochondral ossification	1/83	27/18723	0.113117	0.44756	0.431614	MEF2C	1
																								GO:0010758	BP	GO:0010758	regulation of macrophage chemotaxis	1/83	27/18723	0.113117	0.44756	0.431614	IL34	1
																								GO:0015813	BP	GO:0015813	L-glutamate transmembrane transport	1/83	27/18723	0.113117	0.44756	0.431614	SLC25A22	1
																								GO:0036075	BP	GO:0036075	replacement ossification	1/83	27/18723	0.113117	0.44756	0.431614	MEF2C	1
																								GO:0046337	BP	GO:0046337	phosphatidylethanolamine metabolic process	1/83	27/18723	0.113117	0.44756	0.431614	PLA2G15	1
																								GO:0048520	BP	GO:0048520	positive regulation of behavior	1/83	27/18723	0.113117	0.44756	0.431614	MEF2C	1
																								GO:0051028	BP	GO:0051028	mRNA transport	2/83	130/18723	0.113367	0.44756	0.431614	POLDIP3/NUTF2	2
																								GO:0000470	BP	GO:0000470	maturation of LSU-rRNA	1/83	28/18723	0.117054	0.44756	0.431614	URB1	1
																								GO:0001945	BP	GO:0001945	lymph vessel development	1/83	28/18723	0.117054	0.44756	0.431614	PKD1	1
																								GO:0009312	BP	GO:0009312	oligosaccharide biosynthetic process	1/83	28/18723	0.117054	0.44756	0.431614	MGAT2	1
																								GO:0015740	BP	GO:0015740	C4-dicarboxylate transport	1/83	28/18723	0.117054	0.44756	0.431614	SLC25A22	1
																								GO:0044331	BP	GO:0044331	cell-cell adhesion mediated by cadherin	1/83	28/18723	0.117054	0.44756	0.431614	TJP1	1
																								GO:0045686	BP	GO:0045686	negative regulation of glial cell differentiation	1/83	28/18723	0.117054	0.44756	0.431614	DAB1	1
																								GO:0046426	BP	GO:0046426	negative regulation of receptor signaling pathway via JAK-STAT	1/83	28/18723	0.117054	0.44756	0.431614	DAB1	1
																								GO:0050996	BP	GO:0050996	positive regulation of lipid catabolic process	1/83	28/18723	0.117054	0.44756	0.431614	PNPLA2	1
																								GO:0071280	BP	GO:0071280	cellular response to copper ion	1/83	28/18723	0.117054	0.44756	0.431614	MT1HL1	1
																								GO:1903671	BP	GO:1903671	negative regulation of sprouting angiogenesis	1/83	28/18723	0.117054	0.44756	0.431614	KLF2	1
																								GO:1903672	BP	GO:1903672	positive regulation of sprouting angiogenesis	1/83	28/18723	0.117054	0.44756	0.431614	TJP1	1
																								GO:1904046	BP	GO:1904046	negative regulation of vascular endothelial growth factor production	1/83	28/18723	0.117054	0.44756	0.431614	NUTF2	1
																								GO:0002068	BP	GO:0002068	glandular epithelial cell development	1/83	29/18723	0.120974	0.449691	0.43367	SIDT2	1
																								GO:0003309	BP	GO:0003309	type B pancreatic cell differentiation	1/83	29/18723	0.120974	0.449691	0.43367	SIDT2	1
																								GO:0019082	BP	GO:0019082	viral protein processing	1/83	29/18723	0.120974	0.449691	0.43367	MGAT2	1
																								GO:0019433	BP	GO:0019433	triglyceride catabolic process	1/83	29/18723	0.120974	0.449691	0.43367	PNPLA2	1
																								GO:0022011	BP	GO:0022011	myelination in peripheral nervous system	1/83	29/18723	0.120974	0.449691	0.43367	LGI4	1
																								GO:0032292	BP	GO:0032292	peripheral nervous system axon ensheathment	1/83	29/18723	0.120974	0.449691	0.43367	LGI4	1
																								GO:0033028	BP	GO:0033028	myeloid cell apoptotic process	1/83	29/18723	0.120974	0.449691	0.43367	MEF2C	1
																								GO:0045737	BP	GO:0045737	positive regulation of cyclin-dependent protein serine/threonine kinase activity	1/83	29/18723	0.120974	0.449691	0.43367	PKD1	1
																								GO:0060441	BP	GO:0060441	epithelial tube branching involved in lung morphogenesis	1/83	29/18723	0.120974	0.449691	0.43367	ESRP2	1
																								GO:0098742	BP	GO:0098742	cell-cell adhesion via plasma-membrane adhesion molecules	3/83	273/18723	0.121071	0.449691	0.43367	PKD1/FXYD5/DAB1	3
																								GO:0055123	BP	GO:0055123	digestive system development	2/83	137/18723	0.123545	0.457572	0.44127	PKD1/DAB1	2
																								GO:0031571	BP	GO:0031571	mitotic G1 DNA damage checkpoint signaling	1/83	30/18723	0.124877	0.457806	0.441496	PIDD1	1
																								GO:0034508	BP	GO:0034508	centromere complex assembly	1/83	30/18723	0.124877	0.457806	0.441496	CENPT	1
																								GO:0060674	BP	GO:0060674	placenta blood vessel development	1/83	30/18723	0.124877	0.457806	0.441496	PKD1	1
																								GO:0032273	BP	GO:0032273	positive regulation of protein polymerization	2/83	138/18723	0.125016	0.457806	0.441496	MLST8/CDC42EP5	2
																								GO:0110053	BP	GO:0110053	regulation of actin filament organization	3/83	278/18723	0.125944	0.458607	0.442267	TJP1/MLST8/CDC42EP5	3
																								GO:0021700	BP	GO:0021700	developmental maturation	3/83	280/18723	0.127914	0.458607	0.442267	CEND1/KLF2/LGI4	3
																								GO:0007389	BP	GO:0007389	pattern specification process	4/83	436/18723	0.128329	0.458607	0.442267	DNAAF2/EMX2/PSKH1/MEF2C	4
																								GO:0001782	BP	GO:0001782	B cell homeostasis	1/83	31/18723	0.128763	0.458607	0.442267	MEF2C	1
																								GO:0030149	BP	GO:0030149	sphingolipid catabolic process	1/83	31/18723	0.128763	0.458607	0.442267	ENPP2	1
																								GO:0044819	BP	GO:0044819	mitotic G1/S transition checkpoint signaling	1/83	31/18723	0.128763	0.458607	0.442267	PIDD1	1
																								GO:0048384	BP	GO:0048384	retinoic acid receptor signaling pathway	1/83	31/18723	0.128763	0.458607	0.442267	KLF2	1
																								GO:0048710	BP	GO:0048710	regulation of astrocyte differentiation	1/83	31/18723	0.128763	0.458607	0.442267	DAB1	1
																								GO:0060045	BP	GO:0060045	positive regulation of cardiac muscle cell proliferation	1/83	31/18723	0.128763	0.458607	0.442267	MEF2C	1
																								GO:2000144	BP	GO:2000144	positive regulation of DNA-templated transcription, initiation	1/83	31/18723	0.128763	0.458607	0.442267	BCLAF1	1
																								GO:0016241	BP	GO:0016241	regulation of macroautophagy	2/83	141/18723	0.129457	0.459788	0.443407	CLEC16A/PAFAH1B2	2
																								GO:2000045	BP	GO:2000045	regulation of G1/S transition of mitotic cell cycle	2/83	142/18723	0.130946	0.459788	0.443407	PKD1/PIDD1	2
																								GO:0072659	BP	GO:0072659	protein localization to plasma membrane	3/83	284/18723	0.131885	0.459788	0.443407	RAB26/LAMA5/MAP7	3
																								GO:0006865	BP	GO:0006865	amino acid transport	2/83	143/18723	0.132438	0.459788	0.443407	SLC25A22/SLC7A6	2
																								GO:0003338	BP	GO:0003338	metanephros morphogenesis	1/83	32/18723	0.132631	0.459788	0.443407	PKD1	1
																								GO:0014044	BP	GO:0014044	Schwann cell development	1/83	32/18723	0.132631	0.459788	0.443407	LGI4	1
																								GO:0021799	BP	GO:0021799	cerebral cortex radially oriented cell migration	1/83	32/18723	0.132631	0.459788	0.443407	DAB1	1
																								GO:0035883	BP	GO:0035883	enteroendocrine cell differentiation	1/83	32/18723	0.132631	0.459788	0.443407	SIDT2	1
																								GO:0051497	BP	GO:0051497	negative regulation of stress fiber assembly	1/83	32/18723	0.132631	0.459788	0.443407	TJP1	1
																								GO:0060914	BP	GO:0060914	heart formation	1/83	32/18723	0.132631	0.459788	0.443407	MEF2C	1
																								GO:0061351	BP	GO:0061351	neural precursor cell proliferation	2/83	145/18723	0.135435	0.465027	0.448459	EMX2/CEND1	2
																								GO:0021696	BP	GO:0021696	cerebellar cortex morphogenesis	1/83	33/18723	0.136483	0.465027	0.448459	CEND1	1
																								GO:0060122	BP	GO:0060122	inner ear receptor cell stereocilium organization	1/83	33/18723	0.136483	0.465027	0.448459	IFT88	1
																								GO:1904031	BP	GO:1904031	positive regulation of cyclin-dependent protein kinase activity	1/83	33/18723	0.136483	0.465027	0.448459	PKD1	1
																								GO:0016236	BP	GO:0016236	macroautophagy	3/83	291/18723	0.13894	0.465027	0.448459	IFT88/CLEC16A/PAFAH1B2	3
																								GO:0010632	BP	GO:0010632	regulation of epithelial cell migration	3/83	292/18723	0.139958	0.465027	0.448459	ENPP2/MEF2C/ANXA3	3
																								GO:0070507	BP	GO:0070507	regulation of microtubule cytoskeleton organization	2/83	148/18723	0.139959	0.465027	0.448459	EFNA5/PKD1	2
																								GO:0001662	BP	GO:0001662	behavioral fear response	1/83	34/18723	0.140318	0.465027	0.448459	MEF2C	1
																								GO:0002446	BP	GO:0002446	neutrophil mediated immunity	1/83	34/18723	0.140318	0.465027	0.448459	ANXA3	1
																								GO:0010922	BP	GO:0010922	positive regulation of phosphatase activity	1/83	34/18723	0.140318	0.465027	0.448459	MEF2C	1
																								GO:0016242	BP	GO:0016242	negative regulation of macroautophagy	1/83	34/18723	0.140318	0.465027	0.448459	CLEC16A	1
																								GO:0050931	BP	GO:0050931	pigment cell differentiation	1/83	34/18723	0.140318	0.465027	0.448459	MEF2C	1
																								GO:1904893	BP	GO:1904893	negative regulation of receptor signaling pathway via STAT	1/83	34/18723	0.140318	0.465027	0.448459	DAB1	1
																								GO:1905039	BP	GO:1905039	carboxylic acid transmembrane transport	2/83	149/18723	0.141475	0.465027	0.448459	SLC25A22/SLC7A6	2
																								GO:0070665	BP	GO:0070665	positive regulation of leukocyte proliferation	2/83	150/18723	0.142993	0.465027	0.448459	IL34/MEF2C	2
																								GO:1903825	BP	GO:1903825	organic acid transmembrane transport	2/83	150/18723	0.142993	0.465027	0.448459	SLC25A22/SLC7A6	2
																								GO:0002209	BP	GO:0002209	behavioral defense response	1/83	35/18723	0.144136	0.465027	0.448459	MEF2C	1
																								GO:0003351	BP	GO:0003351	epithelial cilium movement involved in extracellular fluid movement	1/83	35/18723	0.144136	0.465027	0.448459	DNAAF2	1
																								GO:0006739	BP	GO:0006739	NADP metabolic process	1/83	35/18723	0.144136	0.465027	0.448459	TALDO1	1
																								GO:0010765	BP	GO:0010765	positive regulation of sodium ion transport	1/83	35/18723	0.144136	0.465027	0.448459	FXYD1	1
																								GO:0032232	BP	GO:0032232	negative regulation of actin filament bundle assembly	1/83	35/18723	0.144136	0.465027	0.448459	TJP1	1
																								GO:0034331	BP	GO:0034331	cell junction maintenance	1/83	35/18723	0.144136	0.465027	0.448459	TJP1	1
																								GO:0035633	BP	GO:0035633	maintenance of blood-brain barrier	1/83	35/18723	0.144136	0.465027	0.448459	TJP1	1
																								GO:0046471	BP	GO:0046471	phosphatidylglycerol metabolic process	1/83	35/18723	0.144136	0.465027	0.448459	PLA2G15	1
																								GO:0048821	BP	GO:0048821	erythrocyte development	1/83	35/18723	0.144136	0.465027	0.448459	KLF2	1
																								GO:0060236	BP	GO:0060236	regulation of mitotic spindle organization	1/83	35/18723	0.144136	0.465027	0.448459	PKD1	1
																								GO:1905207	BP	GO:1905207	regulation of cardiocyte differentiation	1/83	35/18723	0.144136	0.465027	0.448459	MEF2C	1
																								GO:0030902	BP	GO:0030902	hindbrain development	2/83	151/18723	0.144516	0.465027	0.448459	CEND1/DAB1	2
																								GO:0071333	BP	GO:0071333	cellular response to glucose stimulus	2/83	151/18723	0.144516	0.465027	0.448459	EFNA5/SIDT2	2
																								GO:0071331	BP	GO:0071331	cellular response to hexose stimulus	2/83	153/18723	0.147571	0.467388	0.450736	EFNA5/SIDT2	2
																								GO:0010092	BP	GO:0010092	specification of animal organ identity	1/83	36/18723	0.147937	0.467388	0.450736	MEF2C	1
																								GO:0030224	BP	GO:0030224	monocyte differentiation	1/83	36/18723	0.147937	0.467388	0.450736	IL34	1
																								GO:0042119	BP	GO:0042119	neutrophil activation	1/83	36/18723	0.147937	0.467388	0.450736	ANXA3	1
																								GO:0045652	BP	GO:0045652	regulation of megakaryocyte differentiation	1/83	36/18723	0.147937	0.467388	0.450736	MEF2C	1
																								GO:0046466	BP	GO:0046466	membrane lipid catabolic process	1/83	36/18723	0.147937	0.467388	0.450736	ENPP2	1
																								GO:0071326	BP	GO:0071326	cellular response to monosaccharide stimulus	2/83	154/18723	0.149104	0.467388	0.450736	EFNA5/SIDT2	2
																								GO:0042063	BP	GO:0042063	gliogenesis	3/83	301/18723	0.149236	0.467388	0.450736	IL34/LGI4/DAB1	3
																								GO:0022613	BP	GO:0022613	ribonucleoprotein complex biogenesis	4/83	463/18723	0.149853	0.467388	0.450736	RRP7A/TRAF7/RPS21/URB1	4
																								GO:0006606	BP	GO:0006606	protein import into nucleus	2/83	155/18723	0.15064	0.467388	0.450736	RGPD1/NUTF2	2
																								GO:0006665	BP	GO:0006665	sphingolipid metabolic process	2/83	155/18723	0.15064	0.467388	0.450736	ENPP2/PLA2G15	2
																								GO:0046434	BP	GO:0046434	organophosphate catabolic process	2/83	155/18723	0.15064	0.467388	0.450736	ENPP2/PLA2G15	2
																								GO:0051147	BP	GO:0051147	regulation of muscle cell differentiation	2/83	155/18723	0.15064	0.467388	0.450736	NFATC3/MEF2C	2
																								GO:0007162	BP	GO:0007162	negative regulation of cell adhesion	3/83	303/18723	0.151325	0.467388	0.450736	EFNA5/FXYD5/DAB1	3
																								GO:0000462	BP	GO:0000462	maturation of SSU-rRNA from tricistronic rRNA transcript (SSU-rRNA, 5.8S rRNA, LSU-rRNA)	1/83	37/18723	0.151721	0.467388	0.450736	RPS21	1
																								GO:0016202	BP	GO:0016202	regulation of striated muscle tissue development	1/83	37/18723	0.151721	0.467388	0.450736	MEF2C	1
																								GO:0070286	BP	GO:0070286	axonemal dynein complex assembly	1/83	37/18723	0.151721	0.467388	0.450736	DNAAF2	1
																								GO:1902745	BP	GO:1902745	positive regulation of lamellipodium organization	1/83	37/18723	0.151721	0.467388	0.450736	ENPP2	1
																								GO:0001764	BP	GO:0001764	neuron migration	2/83	156/18723	0.152179	0.46769	0.451027	MEF2C/DAB1	2
																								GO:0006650	BP	GO:0006650	glycerophospholipid metabolic process	3/83	306/18723	0.154476	0.467883	0.451214	VAC14/ENPP2/PLA2G15	3
																								GO:0001825	BP	GO:0001825	blastocyst formation	1/83	38/18723	0.155489	0.467883	0.451214	RRP7A	1
																								GO:0006858	BP	GO:0006858	extracellular transport	1/83	38/18723	0.155489	0.467883	0.451214	DNAAF2	1
																								GO:0006882	BP	GO:0006882	cellular zinc ion homeostasis	1/83	38/18723	0.155489	0.467883	0.451214	MT1HL1	1
																								GO:0030279	BP	GO:0030279	negative regulation of ossification	1/83	38/18723	0.155489	0.467883	0.451214	MEF2C	1
																								GO:0035886	BP	GO:0035886	vascular associated smooth muscle cell differentiation	1/83	38/18723	0.155489	0.467883	0.451214	NFATC3	1
																								GO:0042596	BP	GO:0042596	fear response	1/83	38/18723	0.155489	0.467883	0.451214	MEF2C	1
																								GO:0048246	BP	GO:0048246	macrophage chemotaxis	1/83	38/18723	0.155489	0.467883	0.451214	IL34	1
																								GO:0048713	BP	GO:0048713	regulation of oligodendrocyte differentiation	1/83	38/18723	0.155489	0.467883	0.451214	IL34	1
																								GO:0051170	BP	GO:0051170	import into nucleus	2/83	159/18723	0.156816	0.467883	0.451214	RGPD1/NUTF2	2
																								GO:0022604	BP	GO:0022604	regulation of cell morphogenesis	3/83	309/18723	0.157648	0.467883	0.451214	EFNA5/ENPP2/CDC42EP5	3
																								GO:0046461	BP	GO:0046461	neutral lipid catabolic process	1/83	39/18723	0.159241	0.467883	0.451214	PNPLA2	1
																								GO:0046464	BP	GO:0046464	acylglycerol catabolic process	1/83	39/18723	0.159241	0.467883	0.451214	PNPLA2	1
																								GO:0090207	BP	GO:0090207	regulation of triglyceride metabolic process	1/83	39/18723	0.159241	0.467883	0.451214	PNPLA2	1
																								GO:0090224	BP	GO:0090224	regulation of spindle organization	1/83	39/18723	0.159241	0.467883	0.451214	PKD1	1
																								GO:1901861	BP	GO:1901861	regulation of muscle tissue development	1/83	39/18723	0.159241	0.467883	0.451214	MEF2C	1
																								GO:2000249	BP	GO:2000249	regulation of actin cytoskeleton reorganization	1/83	39/18723	0.159241	0.467883	0.451214	TJP1	1
																								GO:2000785	BP	GO:2000785	regulation of autophagosome assembly	1/83	39/18723	0.159241	0.467883	0.451214	IFT88	1
																								GO:0001667	BP	GO:0001667	ameboidal-type cell migration	4/83	475/18723	0.159844	0.467883	0.451214	ENPP2/LAMA5/MEF2C/ANXA3	4
																								GO:0014037	BP	GO:0014037	Schwann cell differentiation	1/83	40/18723	0.162976	0.467883	0.451214	LGI4	1
																								GO:0030501	BP	GO:0030501	positive regulation of bone mineralization	1/83	40/18723	0.162976	0.467883	0.451214	MEF2C	1
																								GO:0042073	BP	GO:0042073	intraciliary transport	1/83	40/18723	0.162976	0.467883	0.451214	IFT88	1
																								GO:0043001	BP	GO:0043001	Golgi to plasma membrane protein transport	1/83	40/18723	0.162976	0.467883	0.451214	RAB26	1
																								GO:0045429	BP	GO:0045429	positive regulation of nitric oxide biosynthetic process	1/83	40/18723	0.162976	0.467883	0.451214	KLF2	1
																								GO:0055069	BP	GO:0055069	zinc ion homeostasis	1/83	40/18723	0.162976	0.467883	0.451214	MT1HL1	1
																								GO:0071276	BP	GO:0071276	cellular response to cadmium ion	1/83	40/18723	0.162976	0.467883	0.451214	MT1HL1	1
																								GO:0072210	BP	GO:0072210	metanephric nephron development	1/83	40/18723	0.162976	0.467883	0.451214	PKD1	1
																								GO:0097352	BP	GO:0097352	autophagosome maturation	1/83	40/18723	0.162976	0.467883	0.451214	CLEC16A	1
																								GO:2000142	BP	GO:2000142	regulation of DNA-templated transcription, initiation	1/83	40/18723	0.162976	0.467883	0.451214	BCLAF1	1
																								GO:0071322	BP	GO:0071322	cellular response to carbohydrate stimulus	2/83	163/18723	0.163039	0.467883	0.451214	EFNA5/SIDT2	2
																								GO:0032635	BP	GO:0032635	interleukin-6 production	2/83	165/18723	0.166168	0.47007	0.453323	IL17D/KLF2	2
																								GO:0032675	BP	GO:0032675	regulation of interleukin-6 production	2/83	165/18723	0.166168	0.47007	0.453323	IL17D/KLF2	2
																								GO:0050796	BP	GO:0050796	regulation of insulin secretion	2/83	165/18723	0.166168	0.47007	0.453323	EFNA5/SIDT2	2
																								GO:0042307	BP	GO:0042307	positive regulation of protein import into nucleus	1/83	41/18723	0.166694	0.47007	0.453323	NUTF2	1
																								GO:0048634	BP	GO:0048634	regulation of muscle organ development	1/83	41/18723	0.166694	0.47007	0.453323	MEF2C	1
																								GO:0055023	BP	GO:0055023	positive regulation of cardiac muscle tissue growth	1/83	41/18723	0.166694	0.47007	0.453323	MEF2C	1
																								GO:1904407	BP	GO:1904407	positive regulation of nitric oxide metabolic process	1/83	41/18723	0.166694	0.47007	0.453323	KLF2	1
																								GO:1905521	BP	GO:1905521	regulation of macrophage migration	1/83	41/18723	0.166694	0.47007	0.453323	IL34	1
																								GO:0070661	BP	GO:0070661	leukocyte proliferation	3/83	318/18723	0.167285	0.470308	0.453552	IL34/PSMB10/MEF2C	3
																								GO:0034660	BP	GO:0034660	ncRNA metabolic process	4/83	485/18723	0.168356	0.470308	0.453552	RRP7A/DTWD2/RPS21/URB1	4
																								GO:0014912	BP	GO:0014912	negative regulation of smooth muscle cell migration	1/83	42/18723	0.170396	0.470308	0.453552	MEF2C	1
																								GO:0021795	BP	GO:0021795	cerebral cortex cell migration	1/83	42/18723	0.170396	0.470308	0.453552	DAB1	1
																								GO:0030890	BP	GO:0030890	positive regulation of B cell proliferation	1/83	42/18723	0.170396	0.470308	0.453552	MEF2C	1
																								GO:0032965	BP	GO:0032965	regulation of collagen biosynthetic process	1/83	42/18723	0.170396	0.470308	0.453552	CIITA	1
																								GO:0045687	BP	GO:0045687	positive regulation of glial cell differentiation	1/83	42/18723	0.170396	0.470308	0.453552	IL34	1
																								GO:0046596	BP	GO:0046596	regulation of viral entry into host cell	1/83	42/18723	0.170396	0.470308	0.453552	CIITA	1
																								GO:0046688	BP	GO:0046688	response to copper ion	1/83	42/18723	0.170396	0.470308	0.453552	MT1HL1	1
																								GO:1903432	BP	GO:1903432	regulation of TORC1 signaling	1/83	42/18723	0.170396	0.470308	0.453552	CLEC16A	1
																								GO:1902806	BP	GO:1902806	regulation of cell cycle G1/S phase transition	2/83	168/18723	0.170881	0.470647	0.453879	PKD1/PIDD1	2
																								GO:0001709	BP	GO:0001709	cell fate determination	1/83	43/18723	0.174082	0.471587	0.454785	MEF2C	1
																								GO:0014014	BP	GO:0014014	negative regulation of gliogenesis	1/83	43/18723	0.174082	0.471587	0.454785	DAB1	1
																								GO:0016339	BP	GO:0016339	calcium-dependent cell-cell adhesion via plasma membrane cell adhesion molecules	1/83	43/18723	0.174082	0.471587	0.454785	FXYD5	1
																								GO:0033173	BP	GO:0033173	calcineurin-NFAT signaling cascade	1/83	43/18723	0.174082	0.471587	0.454785	NFATC3	1
																								GO:0036230	BP	GO:0036230	granulocyte activation	1/83	43/18723	0.174082	0.471587	0.454785	ANXA3	1
																								GO:1904591	BP	GO:1904591	positive regulation of protein import	1/83	43/18723	0.174082	0.471587	0.454785	NUTF2	1
																								GO:1904706	BP	GO:1904706	negative regulation of vascular associated smooth muscle cell proliferation	1/83	43/18723	0.174082	0.471587	0.454785	MEF2C	1
																								GO:0048469	BP	GO:0048469	cell maturation	2/83	171/18723	0.175617	0.471587	0.454785	KLF2/LGI4	2
																								GO:0007517	BP	GO:0007517	muscle organ development	3/83	327/18723	0.177092	0.471587	0.454785	LAMA5/TAGLN/MEF2C	3
																								GO:0001678	BP	GO:0001678	cellular glucose homeostasis	2/83	172/18723	0.1772	0.471587	0.454785	EFNA5/SIDT2	2
																								GO:0030833	BP	GO:0030833	regulation of actin filament polymerization	2/83	172/18723	0.1772	0.471587	0.454785	MLST8/CDC42EP5	2
																								GO:0002066	BP	GO:0002066	columnar/cuboidal epithelial cell development	1/83	44/18723	0.177752	0.471587	0.454785	SIDT2	1
																								GO:0021517	BP	GO:0021517	ventral spinal cord development	1/83	44/18723	0.177752	0.471587	0.454785	DAB1	1
																								GO:0046427	BP	GO:0046427	positive regulation of receptor signaling pathway via JAK-STAT	1/83	44/18723	0.177752	0.471587	0.454785	CRLF3	1
																								GO:0048066	BP	GO:0048066	developmental pigmentation	1/83	44/18723	0.177752	0.471587	0.454785	MEF2C	1
																								GO:0048806	BP	GO:0048806	genitalia development	1/83	44/18723	0.177752	0.471587	0.454785	PKD1	1
																								GO:0051150	BP	GO:0051150	regulation of smooth muscle cell differentiation	1/83	44/18723	0.177752	0.471587	0.454785	NFATC3	1
																								GO:0097178	BP	GO:0097178	ruffle assembly	1/83	44/18723	0.177752	0.471587	0.454785	MTSS2	1
																								GO:0042551	BP	GO:0042551	neuron maturation	1/83	45/18723	0.181406	0.477383	0.460375	LGI4	1
																								GO:0044088	BP	GO:0044088	regulation of vacuole organization	1/83	45/18723	0.181406	0.477383	0.460375	IFT88	1
																								GO:0060119	BP	GO:0060119	inner ear receptor cell development	1/83	45/18723	0.181406	0.477383	0.460375	IFT88	1
																								GO:0060421	BP	GO:0060421	positive regulation of heart growth	1/83	45/18723	0.181406	0.477383	0.460375	MEF2C	1
																								GO:0010634	BP	GO:0010634	positive regulation of epithelial cell migration	2/83	176/18723	0.183556	0.481521	0.464365	ENPP2/ANXA3	2
																								GO:1990778	BP	GO:1990778	protein localization to cell periphery	3/83	333/18723	0.183719	0.481521	0.464365	RAB26/LAMA5/MAP7	3
																								GO:0001974	BP	GO:0001974	blood vessel remodeling	1/83	46/18723	0.185043	0.482077	0.464901	MEF2C	1
																								GO:0031018	BP	GO:0031018	endocrine pancreas development	1/83	46/18723	0.185043	0.482077	0.464901	SIDT2	1
																								GO:0061028	BP	GO:0061028	establishment of endothelial barrier	1/83	46/18723	0.185043	0.482077	0.464901	TJP1	1
																								GO:0060271	BP	GO:0060271	cilium assembly	3/83	337/18723	0.188174	0.482804	0.465603	DNAAF2/IFT88/LAMA5	3
																								GO:0010712	BP	GO:0010712	regulation of collagen metabolic process	1/83	47/18723	0.188665	0.482804	0.465603	CIITA	1
																								GO:0031641	BP	GO:0031641	regulation of myelination	1/83	47/18723	0.188665	0.482804	0.465603	LGI4	1
																								GO:0035850	BP	GO:0035850	epithelial cell differentiation involved in kidney development	1/83	47/18723	0.188665	0.482804	0.465603	MEF2C	1
																								GO:0042311	BP	GO:0042311	vasodilation	1/83	47/18723	0.188665	0.482804	0.465603	KLF2	1
																								GO:0043114	BP	GO:0043114	regulation of vascular permeability	1/83	47/18723	0.188665	0.482804	0.465603	TJP1	1
																								GO:0043618	BP	GO:0043618	regulation of transcription from RNA polymerase II promoter in response to stress	1/83	47/18723	0.188665	0.482804	0.465603	KLF2	1
																								GO:0101023	BP	GO:0101023	vascular endothelial cell proliferation	1/83	47/18723	0.188665	0.482804	0.465603	MEF2C	1
																								GO:1905562	BP	GO:1905562	regulation of vascular endothelial cell proliferation	1/83	47/18723	0.188665	0.482804	0.465603	MEF2C	1
																								GO:0010721	BP	GO:0010721	negative regulation of cell development	2/83	180/18723	0.189945	0.485126	0.467842	EFNA5/DAB1	2
																								GO:0045766	BP	GO:0045766	positive regulation of angiogenesis	2/83	181/18723	0.191548	0.487235	0.469876	TJP1/ANXA3	2
																								GO:1904018	BP	GO:1904018	positive regulation of vasculature development	2/83	181/18723	0.191548	0.487235	0.469876	TJP1/ANXA3	2
																								GO:0048146	BP	GO:0048146	positive regulation of fibroblast proliferation	1/83	48/18723	0.192271	0.487235	0.469876	FOSL2	1
																								GO:0097720	BP	GO:0097720	calcineurin-mediated signaling	1/83	48/18723	0.192271	0.487235	0.469876	NFATC3	1
																								GO:0021695	BP	GO:0021695	cerebellar cortex development	1/83	49/18723	0.195861	0.488711	0.4713	CEND1	1
																								GO:0030225	BP	GO:0030225	macrophage differentiation	1/83	49/18723	0.195861	0.488711	0.4713	IL34	1
																								GO:0034332	BP	GO:0034332	adherens junction organization	1/83	49/18723	0.195861	0.488711	0.4713	TJP1	1
																								GO:0045778	BP	GO:0045778	positive regulation of ossification	1/83	49/18723	0.195861	0.488711	0.4713	MEF2C	1
																								GO:0052372	BP	GO:0052372	modulation by symbiont of entry into host	1/83	49/18723	0.195861	0.488711	0.4713	CIITA	1
																								GO:0070169	BP	GO:0070169	positive regulation of biomineral tissue development	1/83	49/18723	0.195861	0.488711	0.4713	MEF2C	1
																								GO:1904752	BP	GO:1904752	regulation of vascular associated smooth muscle cell migration	1/83	49/18723	0.195861	0.488711	0.4713	MEF2C	1
																								GO:1904894	BP	GO:1904894	positive regulation of receptor signaling pathway via STAT	1/83	49/18723	0.195861	0.488711	0.4713	CRLF3	1
																								GO:0002040	BP	GO:0002040	sprouting angiogenesis	2/83	185/18723	0.197975	0.490476	0.473002	TJP1/KLF2	2
																								GO:0030490	BP	GO:0030490	maturation of SSU-rRNA	1/83	50/18723	0.199435	0.490476	0.473002	RPS21	1
																								GO:0042572	BP	GO:0042572	retinol metabolic process	1/83	50/18723	0.199435	0.490476	0.473002	PNPLA2	1
																								GO:0043628	BP	GO:0043628	ncRNA 3'-end processing	1/83	50/18723	0.199435	0.490476	0.473002	RPS21	1
																								GO:0060425	BP	GO:0060425	lung morphogenesis	1/83	50/18723	0.199435	0.490476	0.473002	ESRP2	1
																								GO:0110151	BP	GO:0110151	positive regulation of biomineralization	1/83	50/18723	0.199435	0.490476	0.473002	MEF2C	1
																								GO:1904738	BP	GO:1904738	vascular associated smooth muscle cell migration	1/83	50/18723	0.199435	0.490476	0.473002	MEF2C	1
																								GO:0120032	BP	GO:0120032	regulation of plasma membrane bounded cell projection assembly	2/83	186/18723	0.199586	0.490476	0.473002	IFT88/CDC42EP5	2
																								GO:0008064	BP	GO:0008064	regulation of actin polymerization or depolymerization	2/83	188/18723	0.202813	0.491417	0.473909	MLST8/CDC42EP5	2
																								GO:0060491	BP	GO:0060491	regulation of cell projection assembly	2/83	188/18723	0.202813	0.491417	0.473909	IFT88/CDC42EP5	2
																								GO:0032964	BP	GO:0032964	collagen biosynthetic process	1/83	51/18723	0.202993	0.491417	0.473909	CIITA	1
																								GO:0045661	BP	GO:0045661	regulation of myoblast differentiation	1/83	51/18723	0.202993	0.491417	0.473909	MEF2C	1
																								GO:0048013	BP	GO:0048013	ephrin receptor signaling pathway	1/83	51/18723	0.202993	0.491417	0.473909	EFNA5	1
																								GO:0050982	BP	GO:0050982	detection of mechanical stimulus	1/83	51/18723	0.202993	0.491417	0.473909	PKD1	1
																								GO:0060043	BP	GO:0060043	regulation of cardiac muscle cell proliferation	1/83	51/18723	0.202993	0.491417	0.473909	MEF2C	1
																								GO:0071622	BP	GO:0071622	regulation of granulocyte chemotaxis	1/83	51/18723	0.202993	0.491417	0.473909	IL34	1
																								GO:0030832	BP	GO:0030832	regulation of actin filament length	2/83	189/18723	0.204429	0.493974	0.476375	MLST8/CDC42EP5	2
																								GO:0051216	BP	GO:0051216	cartilage development	2/83	190/18723	0.206046	0.496038	0.478365	PKD1/MEF2C	2
																								GO:0099111	BP	GO:0099111	microtubule-based transport	2/83	190/18723	0.206046	0.496038	0.478365	DNAAF2/IFT88	2
																								GO:0030041	BP	GO:0030041	actin filament polymerization	2/83	191/18723	0.207665	0.499011	0.481232	MLST8/CDC42EP5	2
																								GO:0022626	CC	GO:0022626	cytosolic ribosome	4/84	102/19550	0.00097865	0.177136	0.166886	RPS29/RPL36AL/RPLP2/RPS21	4
																								GO:0044391	CC	GO:0044391	ribosomal subunit	4/84	180/19550	0.0075693	0.382332	0.360208	RPS29/RPL36AL/RPLP2/RPS21	4
																								GO:0042788	CC	GO:0042788	polysomal ribosome	2/84	32/19550	0.00832238	0.382332	0.360208	RPS29/RPS21	2
																								GO:0022627	CC	GO:0022627	cytosolic small ribosomal subunit	2/84	42/19550	0.0140521	0.382332	0.360208	RPS29/RPS21	2
																								GO:0016323	CC	GO:0016323	basolateral plasma membrane	4/84	231/19550	0.0175619	0.382332	0.360208	TJP1/PKD1/SLC7A6/MAP7	4
																								GO:0005840	CC	GO:0005840	ribosome	4/84	240/19550	0.0199022	0.382332	0.360208	RPS29/RPL36AL/RPLP2/RPS21	4
																								GO:0009925	CC	GO:0009925	basal plasma membrane	4/84	257/19550	0.0248284	0.382332	0.360208	TJP1/PKD1/SLC7A6/MAP7	4
																								GO:0022625	CC	GO:0022625	cytosolic large ribosomal subunit	2/84	58/19550	0.0258134	0.382332	0.360208	RPL36AL/RPLP2	2
																								GO:0046658	CC	GO:0046658	anchored component of plasma membrane	2/84	63/19550	0.0300819	0.382332	0.360208	EFNA5/NRN1L	2
																								GO:0045178	CC	GO:0045178	basal part of cell	4/84	276/19550	0.0311375	0.382332	0.360208	TJP1/PKD1/SLC7A6/MAP7	4
																								GO:0005844	CC	GO:0005844	polysome	2/84	66/19550	0.0327684	0.382332	0.360208	RPS29/RPS21	2
																								GO:0031225	CC	GO:0031225	anchored component of membrane	3/84	170/19550	0.0368857	0.382332	0.360208	EFNA5/RAB26/NRN1L	3
																								GO:0015935	CC	GO:0015935	small ribosomal subunit	2/84	71/19550	0.0374457	0.382332	0.360208	RPS29/RPS21	2
																								GO:0031235	CC	GO:0031235	intrinsic component of the cytoplasmic side of the plasma membrane	1/84	10/19550	0.042155	0.382332	0.360208	MTSS2	1
																								GO:0031932	CC	GO:0031932	TORC2 complex	1/84	10/19550	0.042155	0.382332	0.360208	MLST8	1
																								GO:0097197	CC	GO:0097197	tetraspanin-enriched microdomain	1/84	10/19550	0.042155	0.382332	0.360208	TSPAN9	1
																								GO:0019774	CC	GO:0019774	proteasome core complex, beta-subunit complex	1/84	11/19550	0.0462726	0.382332	0.360208	PSMB10	1
																								GO:0038201	CC	GO:0038201	TOR complex	1/84	11/19550	0.0462726	0.382332	0.360208	MLST8	1
																								GO:0005791	CC	GO:0005791	rough endoplasmic reticulum	2/84	82/19550	0.0485606	0.382332	0.360208	RPS29/RPS21	2
																								GO:0005890	CC	GO:0005890	sodium:potassium-exchanging ATPase complex	1/84	12/19550	0.0503728	0.382332	0.360208	FXYD1	1
																								GO:0043256	CC	GO:0043256	laminin complex	1/84	12/19550	0.0503728	0.382332	0.360208	LAMA5	1
																								GO:0098993	CC	GO:0098993	anchored component of synaptic vesicle membrane	1/84	12/19550	0.0503728	0.382332	0.360208	RAB26	1
																								GO:0005643	CC	GO:0005643	nuclear pore	2/84	84/19550	0.050696	0.382332	0.360208	RGPD1/NUTF2	2
																								GO:0005901	CC	GO:0005901	caveola	2/84	84/19550	0.050696	0.382332	0.360208	EFNA5/FXYD1	2
																								GO:0030132	CC	GO:0030132	clathrin coat of coated pit	1/84	14/19550	0.0585209	0.423691	0.399174	EPS15L1	1
																								GO:0098554	CC	GO:0098554	cytoplasmic side of endoplasmic reticulum membrane	1/84	15/19550	0.062569	0.435577	0.410372	RPS29	1
																								GO:0030992	CC	GO:0030992	intraciliary transport particle B	1/84	17/19550	0.0706138	0.435629	0.410421	IFT88	1
																								GO:0043083	CC	GO:0043083	synaptic cleft	1/84	17/19550	0.0706138	0.435629	0.410421	LAMA5	1
																								GO:0120293	CC	GO:0120293	dynein axonemal particle	1/84	17/19550	0.0706138	0.435629	0.410421	DNAAF2	1
																								GO:0036020	CC	GO:0036020	endolysosome membrane	1/84	18/19550	0.0746105	0.435629	0.410421	CLEC16A	1
																								GO:0090533	CC	GO:0090533	cation-transporting ATPase complex	1/84	18/19550	0.0746105	0.435629	0.410421	FXYD1	1
																								GO:0005839	CC	GO:0005839	proteasome core complex	1/84	20/19550	0.0825531	0.452791	0.42659	PSMB10	1
																								GO:0031362	CC	GO:0031362	anchored component of external side of plasma membrane	1/84	20/19550	0.0825531	0.452791	0.42659	EFNA5	1
																								GO:0015934	CC	GO:0015934	large ribosomal subunit	2/84	113/19550	0.0850632	0.452837	0.426633	RPL36AL/RPLP2	2
																								GO:0044853	CC	GO:0044853	plasma membrane raft	2/84	116/19550	0.0889377	0.459935	0.433321	EFNA5/FXYD1	2
																								GO:0030990	CC	GO:0030990	intraciliary transport particle	1/84	24/19550	0.0982368	0.462076	0.435337	IFT88	1
																								GO:0031233	CC	GO:0031233	intrinsic component of external side of plasma membrane	1/84	24/19550	0.0982368	0.462076	0.435337	EFNA5	1
																								GO:0098533	CC	GO:0098533	ATPase dependent transmembrane transport complex	1/84	24/19550	0.0982368	0.462076	0.435337	FXYD1	1
																								GO:0016607	CC	GO:0016607	nuclear speck	4/84	412/19550	0.101475	0.462076	0.435337	POLDIP3/PSKH1/MEF2C/BCLAF1	4
																								GO:0030867	CC	GO:0030867	rough endoplasmic reticulum membrane	1/84	25/19550	0.102116	0.462076	0.435337	RPS29	1
																								GO:0036019	CC	GO:0036019	endolysosome	1/84	27/19550	0.109825	0.468454	0.441347	CLEC16A	1
																								GO:0005640	CC	GO:0005640	nuclear outer membrane	1/84	28/19550	0.113656	0.468454	0.441347	NUTF2	1
																								GO:0005942	CC	GO:0005942	phosphatidylinositol 3-kinase complex	1/84	28/19550	0.113656	0.468454	0.441347	VAC14	1
																								GO:0002102	CC	GO:0002102	podosome	1/84	29/19550	0.117469	0.468454	0.441347	TJP1	1
																								GO:0030686	CC	GO:0030686	90S preribosome	1/84	29/19550	0.117469	0.468454	0.441347	RRP7A	1
																								GO:0000137	CC	GO:0000137	Golgi cis cisterna	1/84	30/19550	0.121267	0.468454	0.441347	GOLGA8N	1
																								GO:0001650	CC	GO:0001650	fibrillar center	2/84	140/19550	0.121643	0.468454	0.441347	URB1/PAFAH1B2	2
																								GO:0005921	CC	GO:0005921	gap junction	1/84	32/19550	0.128814	0.485735	0.457628	TJP1	1
																								GO:0005790	CC	GO:0005790	smooth endoplasmic reticulum	1/84	33/19550	0.132563	0.489672	0.461336	TTYH1	1
																								GO:0017080	MF	GO:0017080	sodium channel regulator activity	4/86	40/18368	3.59933e-05	0.00615485	0.00572104	FXYD1/FXYD7/FXYD3/FXYD5	4
																								GO:0099106	MF	GO:0099106	ion channel regulator activity	5/86	139/18368	0.000491939	0.033991	0.0315952	ANKRD36C/FXYD1/FXYD7/FXYD3/FXYD5	5
																								GO:0016247	MF	GO:0016247	channel regulator activity	5/86	145/18368	0.000596333	0.033991	0.0315952	ANKRD36C/FXYD1/FXYD7/FXYD3/FXYD5	5
																								GO:0052689	MF	GO:0052689	carboxylic ester hydrolase activity	4/86	147/18368	0.00503347	0.159404	0.148169	ENPP2/PNPLA2/PLA2G15/PAFAH1B2	4
																								GO:0005254	MF	GO:0005254	chloride channel activity	3/86	74/18368	0.00505607	0.159404	0.148169	FXYD1/FXYD3/TTYH1	3
																								GO:0004622	MF	GO:0004622	lysophospholipase activity	2/86	24/18368	0.00559313	0.159404	0.148169	ENPP2/PLA2G15	2
																								GO:0005253	MF	GO:0005253	anion channel activity	3/86	87/18368	0.00791546	0.175287	0.162932	FXYD1/FXYD3/TTYH1	3
																								GO:0030246	MF	GO:0030246	carbohydrate binding	5/86	271/18368	0.00889157	0.175287	0.162932	MGAT2/ENPP2/PKD1/TALDO1/EVA1C	5
																								GO:0016411	MF	GO:0016411	acylglycerol O-acyltransferase activity	2/86	31/18368	0.00922561	0.175287	0.162932	PNPLA2/PLA2G15	2
																								GO:0003735	MF	GO:0003735	structural constituent of ribosome	4/86	182/18368	0.0105429	0.180283	0.167576	RPS29/RPL36AL/RPLP2/RPS21	4
																								GO:0140678	MF	GO:0140678	molecular function inhibitor activity	3/86	128/18368	0.0222429	0.323436	0.300639	PPP1R12B/ANKRD36C/ANXA3	3
																								GO:0016298	MF	GO:0016298	lipase activity	3/86	129/18368	0.0226972	0.323436	0.300639	ENPP2/PNPLA2/PLA2G15	3
																								GO:0008374	MF	GO:0008374	O-acyltransferase activity	2/86	54/18368	0.0264913	0.348462	0.323902	PNPLA2/PLA2G15	2
																								GO:0016746	MF	GO:0016746	acyltransferase activity	4/86	250/18368	0.02988	0.348591	0.324022	PNPLA2/CIITA/PLA2G15/PAFAH1B2	4
																								GO:0015179	MF	GO:0015179	L-amino acid transmembrane transporter activity	2/86	61/18368	0.0331749	0.348591	0.324022	SLC25A22/SLC7A6	2
																								GO:0015103	MF	GO:0015103	inorganic anion transmembrane transporter activity	3/86	152/18368	0.0345373	0.348591	0.324022	FXYD1/FXYD3/TTYH1	3
																								GO:0004857	MF	GO:0004857	enzyme inhibitor activity	2/86	70/18368	0.0426191	0.348591	0.324022	PPP1R12B/ANXA3	2
																								GO:0004465	MF	GO:0004465	lipoprotein lipase activity	1/86	10/18368	0.0458573	0.348591	0.324022	PNPLA2	1
																								GO:0035612	MF	GO:0035612	AP-2 adaptor complex binding	1/86	10/18368	0.0458573	0.348591	0.324022	SIDT2	1
																								GO:0052740	MF	GO:0052740	1-acyl-2-lysophosphatidylserine acylhydrolase activity	1/86	10/18368	0.0458573	0.348591	0.324022	PLA2G15	1
																								GO:0052739	MF	GO:0052739	phosphatidylserine 1-acylhydrolase activity	1/86	11/18368	0.0503271	0.348591	0.324022	PLA2G15	1
																								GO:0102545	MF	GO:0102545	phosphatidyl phospholipase B activity	1/86	11/18368	0.0503271	0.348591	0.324022	PLA2G15	1
																								GO:0005165	MF	GO:0005165	neurotrophin receptor binding	1/86	12/18368	0.0547762	0.348591	0.324022	EFNA5	1
																								GO:0015171	MF	GO:0015171	amino acid transmembrane transporter activity	2/86	84/18368	0.0590113	0.348591	0.324022	SLC25A22/SLC7A6	2
																								GO:0004859	MF	GO:0004859	phospholipase inhibitor activity	1/86	13/18368	0.0592047	0.348591	0.324022	ANXA3	1
																								GO:0008509	MF	GO:0008509	anion transmembrane transporter activity	4/86	314/18368	0.059908	0.348591	0.324022	SLC25A22/FXYD1/FXYD3/TTYH1	4
																								GO:0004298	MF	GO:0004298	threonine-type endopeptidase activity	1/86	14/18368	0.0636126	0.348591	0.324022	PSMB10	1
																								GO:0005313	MF	GO:0005313	L-glutamate transmembrane transporter activity	1/86	14/18368	0.0636126	0.348591	0.324022	SLC25A22	1
																								GO:0042813	MF	GO:0042813	Wnt-activated receptor activity	1/86	15/18368	0.0680002	0.348591	0.324022	PKD1	1
																								GO:0008970	MF	GO:0008970	phospholipase A1 activity	1/86	16/18368	0.0723674	0.348591	0.324022	PLA2G15	1
																								GO:0015172	MF	GO:0015172	acidic amino acid transmembrane transporter activity	1/86	16/18368	0.0723674	0.348591	0.324022	SLC25A22	1
																								GO:0015556	MF	GO:0015556	C4-dicarboxylate transmembrane transporter activity	1/86	16/18368	0.0723674	0.348591	0.324022	SLC25A22	1
																								GO:0070403	MF	GO:0070403	NAD+ binding	1/86	16/18368	0.0723674	0.348591	0.324022	CRYL1	1
																								GO:0015174	MF	GO:0015174	basic amino acid transmembrane transporter activity	1/86	17/18368	0.0767144	0.348591	0.324022	SLC7A6	1
																								GO:0005229	MF	GO:0005229	intracellular calcium activated chloride channel activity	1/86	18/18368	0.0810413	0.348591	0.324022	TTYH1	1
																								GO:0055102	MF	GO:0055102	lipase inhibitor activity	1/86	18/18368	0.0810413	0.348591	0.324022	ANXA3	1
																								GO:0061778	MF	GO:0061778	intracellular chloride channel activity	1/86	18/18368	0.0810413	0.348591	0.324022	TTYH1	1
																								GO:0030295	MF	GO:0030295	protein kinase activator activity	2/86	101/18368	0.0812969	0.348591	0.324022	EFNA5/MLST8	2
																								GO:0004620	MF	GO:0004620	phospholipase activity	2/86	104/18368	0.0854647	0.348591	0.324022	ENPP2/PLA2G15	2
																								GO:0016747	MF	GO:0016747	acyltransferase activity, transferring groups other than amino-acyl groups	3/86	222/18368	0.0861362	0.348591	0.324022	PNPLA2/PLA2G15/PAFAH1B2	3
																								GO:0004551	MF	GO:0004551	nucleotide diphosphatase activity	1/86	20/18368	0.089635	0.348591	0.324022	ENPP2	1
																								GO:0030296	MF	GO:0030296	protein tyrosine kinase activator activity	1/86	20/18368	0.089635	0.348591	0.324022	EFNA5	1
																								GO:0061608	MF	GO:0061608	nuclear import signal receptor activity	1/86	20/18368	0.089635	0.348591	0.324022	NUTF2	1
																								GO:0019209	MF	GO:0019209	kinase activator activity	2/86	107/18368	0.089696	0.348591	0.324022	EFNA5/MLST8	2
																								GO:0005123	MF	GO:0005123	death receptor binding	1/86	21/18368	0.0939021	0.356828	0.331677	PIDD1	1
																								GO:0005416	MF	GO:0005416	amino acid:cation symporter activity	1/86	22/18368	0.0981493	0.364859	0.339143	SLC25A22	1
																								GO:0140103	MF	GO:0140103	catalytic activity, acting on a glycoprotein	1/86	23/18368	0.102377	0.37196	0.345743	MGAT2	1
																								GO:0015295	MF	GO:0015295	solute:proton symporter activity	1/86	24/18368	0.106585	0.37196	0.345743	SLC25A22	1
																								GO:0070003	MF	GO:0070003	threonine-type peptidase activity	1/86	24/18368	0.106585	0.37196	0.345743	PSMB10	1
																								GO:0030247	MF	GO:0030247	polysaccharide binding	1/86	25/18368	0.110773	0.378845	0.352143	ENPP2	1
																								GO:0004806	MF	GO:0004806	triglyceride lipase activity	1/86	26/18368	0.114942	0.382436	0.355481	PNPLA2	1
																								GO:0022884	MF	GO:0022884	macromolecule transmembrane transporter activity	1/86	27/18368	0.119092	0.382436	0.355481	SIDT2	1
																								GO:0031267	MF	GO:0031267	small GTPase binding	3/86	259/18368	0.121625	0.382436	0.355481	MTSS2/NUTF2/CDC42EP5	3
																								GO:0017056	MF	GO:0017056	structural constituent of nuclear pore	1/86	28/18368	0.123223	0.382436	0.355481	NUTF2	1
																								GO:0046875	MF	GO:0046875	ephrin receptor binding	1/86	28/18368	0.123223	0.382436	0.355481	EFNA5	1
																								GO:0003785	MF	GO:0003785	actin monomer binding	1/86	29/18368	0.127334	0.382436	0.355481	MTSS2	1
																								GO:0044325	MF	GO:0044325	transmembrane transporter binding	2/86	133/18368	0.128672	0.382436	0.355481	PKD1/FXYD1	2
																								GO:0005310	MF	GO:0005310	dicarboxylic acid transmembrane transporter activity	1/86	30/18368	0.131426	0.382436	0.355481	SLC25A22	1
																								GO:0005126	MF	GO:0005126	cytokine receptor binding	3/86	271/18368	0.134135	0.382436	0.355481	EFNA5/IL34/PIDD1	3
																								GO:0140142	MF	GO:0140142	nucleocytoplasmic carrier activity	1/86	31/18368	0.1355	0.382436	0.355481	NUTF2	1
																								GO:0004175	MF	GO:0004175	endopeptidase activity	4/86	430/18368	0.142706	0.382436	0.355481	PSMB10/CTRL/PIDD1/PCSK7	4
																								GO:0004623	MF	GO:0004623	phospholipase A2 activity	1/86	33/18368	0.14359	0.382436	0.355481	PLA2G15	1
																								GO:0008200	MF	GO:0008200	ion channel inhibitor activity	1/86	33/18368	0.14359	0.382436	0.355481	ANKRD36C	1
																								GO:0005216	MF	GO:0005216	ion channel activity	4/86	432/18368	0.144413	0.382436	0.355481	PKD1/FXYD1/FXYD3/TTYH1	4
																								GO:0016248	MF	GO:0016248	channel inhibitor activity	1/86	34/18368	0.147607	0.382436	0.355481	ANKRD36C	1
																								GO:0043548	MF	GO:0043548	phosphatidylinositol 3-kinase binding	1/86	34/18368	0.147607	0.382436	0.355481	DAB1	1
																								GO:0000217	MF	GO:0000217	DNA secondary structure binding	1/86	36/18368	0.155585	0.392098	0.364462	MEF2C	1
																								GO:0051020	MF	GO:0051020	GTPase binding	3/86	291/18368	0.155922	0.392098	0.364462	MTSS2/NUTF2/CDC42EP5	3
																								GO:0046915	MF	GO:0046915	transition metal ion transmembrane transporter activity	1/86	37/18368	0.159547	0.395398	0.367529	TTYH1	1
																								GO:0046943	MF	GO:0046943	carboxylic acid transmembrane transporter activity	2/86	163/18368	0.17745	0.424351	0.394441	SLC25A22/SLC7A6	2
																								GO:0019894	MF	GO:0019894	kinesin binding	1/86	42/18368	0.179079	0.424351	0.394441	IFT88	1
																								GO:0005342	MF	GO:0005342	organic acid transmembrane transporter activity	2/86	164/18368	0.179125	0.424351	0.394441	SLC25A22/SLC7A6	2
																								GO:0008375	MF	GO:0008375	acetylglucosaminyltransferase activity	1/86	44/18368	0.186766	0.424351	0.394441	MGAT2	1
																								GO:0022839	MF	GO:0022839	ion gated channel activity	1/86	44/18368	0.186766	0.424351	0.394441	TTYH1	1
																								GO:0015267	MF	GO:0015267	channel activity	4/86	480/18368	0.187657	0.424351	0.394441	PKD1/FXYD1/FXYD3/TTYH1	4
																								GO:0022803	MF	GO:0022803	passive transmembrane transporter activity	4/86	481/18368	0.1886	0.424351	0.394441	PKD1/FXYD1/FXYD3/TTYH1	4
																								GO:0004252	MF	GO:0004252	serine-type endopeptidase activity	2/86	174/18368	0.196005	0.428905	0.398675	CTRL/PCSK7	2
																								GO:0005044	MF	GO:0005044	scavenger receptor activity	1/86	47/18368	0.198164	0.428905	0.398675	ENPP2	1
																								GO:0046982	MF	GO:0046982	protein heterodimerization activity	3/86	328/18368	0.198805	0.428905	0.398675	CENPT/PAFAH1B2/MEF2C	3
																								GO:0045296	MF	GO:0045296	cadherin binding	3/86	332/18368	0.203607	0.428905	0.398675	TJP1/EPS15L1/FXYD5	3
																								GO:0032813	MF	GO:0032813	tumor necrosis factor receptor superfamily binding	1/86	49/18368	0.205674	0.428905	0.398675	PIDD1	1
																								GO:0043539	MF	GO:0043539	protein serine/threonine kinase activator activity	1/86	49/18368	0.205674	0.428905	0.398675	MLST8	1
																								GO:0015932	MF	GO:0015932	nucleobase-containing compound transmembrane transporter activity	1/86	50/18368	0.209403	0.43142	0.401013	SIDT2	1
																								GO:0005544	MF	GO:0005544	calcium-dependent phospholipid binding	1/86	54/18368	0.224147	0.452879	0.420959	ANXA3	1
																								GO:0008236	MF	GO:0008236	serine-type peptidase activity	2/86	191/18368	0.225115	0.452879	0.420959	CTRL/PCSK7	2
																								GO:0051287	MF	GO:0051287	NAD binding	1/86	56/18368	0.231416	0.456036	0.423894	CRYL1	1
																								GO:0017171	MF	GO:0017171	serine hydrolase activity	2/86	195/18368	0.232019	0.456036	0.423894	CTRL/PCSK7	2
																								GO:0016765	MF	GO:0016765	transferase activity, transferring alkyl or aryl (other than methyl) groups	1/86	58/18368	0.238619	0.46368	0.430998	DTWD2	1
																								GO:0016279	MF	GO:0016279	protein-lysine N-methyltransferase activity	1/86	59/18368	0.242195	0.465266	0.432473	EEF1AKMT1	1
																								GO:0016278	MF	GO:0016278	lysine N-methyltransferase activity	1/86	60/18368	0.245754	0.465266	0.432473	EEF1AKMT1	1
																								GO:0019887	MF	GO:0019887	protein kinase regulator activity	2/86	204/18368	0.247598	0.465266	0.432473	EFNA5/MLST8	2
																								GO:0030145	MF	GO:0030145	manganese ion binding	1/86	65/18368	0.263306	0.489405	0.45491	MGAT2	1
[truncated: 9 more columns]

## Sheet: S6
Table S6 NILncs and their co-expressed neuroimmune genes
NILncs, neuroimmune-related lncRNAs
NILnc Ensembl ID	NeuroImmune genes
ENST00000323496	EP300, SMARCA4, DHPS, MCM3AP, SART1, MAD1L1
ENST00000363046	PSMD4, MINK1, THBS4, SART3, GAS6, EP300, CD320, IFITM2, TREM2, SLC25A38, TARBP2, LRP1, PPIA, IFITM3, PSMC5, ADAR, ASXL1, BECN1, TNIP1, IL11RA, ZNHIT1, CTNNBL1, SELPLG, SPI1, SIVA1, CSK, MTOR, ILF3, NCSTN, CTSL, PAF1, MEN1, RNF31, PSEN2, PATZ1, PHB, TMSB10, ARRB2, TRIM28, CTSH, PRDX2, ZYX, CUEDC2, RFX1, TSTA3, PIAS3, PSMB4, PTPRS, ATG9A, PSMC3, SEMA7A, MCM3AP, AHCY, MAEA, LTBP3, AGT, PSMD8, FADD, …
ENST00000363217	PKN1, TNK2, TNFSF12, VEGFB, HRAS
ENST00000363442	CD320, LRP1, RFX1, LTBP3
ENST00000363618	CD320, LRP1, CSK, PHB, TRIM28, RFX1, ATG9A, LTBP3, CLPTM1
ENST00000364938	TNK2, MAD1L1
ENST00000365188	LRP1, RFX1
ENST00000371086	CD47
ENST00000378432	DNASE1, AKT2
ENST00000390930	TMSB10, TRIM28, RFX1, FADD, ADRM1
ENST00000391666	PRKCQ, ENPP2
ENST00000392227	CD22
ENST00000393073	PSMD4, MINK1, STAT5A, TFEB, PKN1, GAS6, EP300, SMARCA4, HPS1, LRP1, RABEP2, ERCC2, AXIN1, PLXNB1, SBNO2, PLCG1, ASXL1, ARHGEF2, TNIP1, CSK, RPS24, ABL1, ILF3, PAF1, MEN1, RNF31, PHLPP1, PHB, RRS1, TRIM28, NOTCH1, ZYX, RFX1, DAPK3, MYO18A, PSMC3, MCM3AP, MAEA, NFKBIB, RBCK1, LTBP3, SART1, PDGFA, CDC37, ADRM1, PRMT1, AKT1, MYH9, CLPTM1, ERCC1, BAX, TXLNA, DLG5, MAD1L1, HIST2H2BE, ADORA1, HRAS
ENST00000393397	ARHGEF7
ENST00000397627	PSMD4, MINK1, STAT5A, INSR, TFEB, PKN1, GAS6, EP300, SMARCA4, HPS1, LRP1, RABEP2, ERCC2, PLXNB1, PSMC5, SBNO2, PLCG1, ASXL1, ARHGEF2, TNIP1, CSK, MTOR, RPS24, ABL1, ILF3, PAF1, MEN1, RNF31, PHB, RRS1, TRIM28, DHPS, ZYX, RFX1, DAPK3, PTPRS, MYO18A, PSMC3, MCM3AP, MAEA, RBCK1, LTBP3, SART1, PDGFA, CDC37, ADRM1, HDAC5, PRMT1, AKT1, MYH9, CLPTM1, ERCC1, BAX, TXLNA, DLG5, MAD1L1, HIST2H2BE, ADORA1, HR…
ENST00000399702	SMARCA4, THOC5, ATPIF1, EVL
ENST00000405359	CDK4, RPS14, RPS3, RPS6, TNIP1, RPS19, CREB3, PATZ1, PHB, RPL30, WASF2, SGPL1, AXL
ENST00000405720	SMARCA4, DAPK3, SART1
ENST00000413552	EIF2B1, NUP85, SFPQ, PTPRE
ENST00000414693	PSMD4, PARK7, PSMC5, ZNHIT1, MTOR, PRDX2, PSMB4, PSMC3, AHCY, SQSTM1, ADRM1, PSMD3, IGF2R, MUL1
ENST00000418006	CD22
ENST00000418623	RPL22
ENST00000418877	IL17RC, EFNB1, LRP5, PRKD2, PKN1, MAPKAPK3, TRIM8, MAPK3, JUND, RHBDD3, ZBTB7A, FGFR3, ERCC2, TNK2, NFATC1, TNFSF12, EEF2, THRA, INPPL1, TGFB1, ABL1, CCND3, NOTCH1, ESRRA, RFX1, VEGFB, RAPGEF1, RBCK1, LTBP3, SRF, HDAC5, AKT1, ZMIZ1, DLG5, PRDM16, BAD, HRAS
ENST00000419899	CD47, NDFIP1, PPP3CB
ENST00000421867	HRH2
ENST00000422457	EFNB1, PKN1, RPS14, MAPK3, EEF2, THRA, TNIP1, RPS24, CREB3, PHB, RPL30, SRF, AXL, HRAS
ENST00000424208	STXBP1, OPRD1, CAMK1D, SPTB, RASGRP1, DAPK1, MAP2K1, ACTN1, GPI, PTK2B, PRKCE, PODXL2, L3MBTL1, TNFRSF25, PTPRO
ENST00000424333	STXBP1, OPRD1, SPTB, RASGRP1, PTK2B, PTPRO
ENST00000424450	PLD2, MINK1, GAS6, EP300, SMARCA4, HPS1, RABEP2, ASXL1, ILF3, PAF1, MEN1, RNF31, RFX1, MYO18A, MCM3AP, MAEA, RBCK1, LTBP3, SART1, CDC37, PRMT1, ERCC1, BAX, DLG5, MAD1L1, AKT2
ENST00000425668	DOCK1
ENST00000425797	RABEP2
ENST00000426018	CD47
ENST00000427230	CD22
ENST00000427861	VPS33B
ENST00000427945	CD47
ENST00000431356	TMSB10
ENST00000433043	CD47
ENST00000433569	LFNG, GLI3
ENST00000436669	APP, PARK7, XRCC6, SOD1, LGMN, PSMC2, JAK1, C1QBP, ILF2
ENST00000436882	HMGB2, PSMD4, MINK1, PRKD2, PKN1, GAS6, EP300, RPS14, MAPK3, SMARCA4, HPS1, LRP1, ERCC2, RBP1, EEF2, THRA, ASXL1, TNIP1, ZNHIT1, SIVA1, CSK, RPS24, ILF3, PAF1, MEN1, RNF31, PHB, TMSB10, TRIM28, ZYX, RFX1, ATG9A, MYO18A, PSMC3, MCM3AP, RBCK1, LTBP3, SART1, ADRM1, PRMT1, AKT1, MYH9, CLPTM1, ERCC1, BAX, DLG5, HIST2H2BE, HRAS, LGALS1
ENST00000438163	THOC1, NR2C1
ENST00000439531	APP, PGRMC2, HSP90AA1, XRCC5, NUDT21, DHX9, SNX4, RABGAP1L, XRCC6, PSMD10, SOD1, NDFIP1, TBK1, CD200, ACTR3, HSP90AB1, CDC42, HSPD1, RB1, PSMA1, USP14, PPP3CB, EPRS, PSMD1, PAFAH1B1, CNOT7, DCK, SKAP2, CANX, SOS1, PSMD5, YWHAZ, DNAJB9, HSPA9, BRAF, PSMD14, ADK, AP1G1, ATG5, UBE2N, ILF2, SCG2, RAB6A
ENST00000442865	PKN1, RHBDD3
ENST00000443998	PRKD2, PKN1, CDK4, RPS14, MAPK3, LRP1, EEF2, THRA, TNIP1, CSK, RPS24, CREB3, PHB, TRIM28, RPL30, PSMC3, LTBP3, CLPTM1, AXL, LGALS1
ENST00000444093	TXLNA, AKT2
ENST00000446874	MAPK3, RHBDD3, TNK2, MAP4K2, HDAC5, CTNNBIP1
ENST00000447643	IL18BP, RABEP2, RBCK1, EVL, MAD1L1, AKT2
ENST00000448927	ZBTB7A, TNK2, HDAC5
ENST00000450671	MINK1, MAPK3, HPS1, RHBDD3, ERCC2, EEF2, THRA, SIVA1, PTPRS, SIRPA, ERCC1
ENST00000451143	CD47
ENST00000451424	ABL1, PATZ1, LTBP3
ENST00000452197	RPS14, RPS6, RPL30
ENST00000452787	PRKCQ, CD22, MYO1E, ENPP2
ENST00000453082	STXBP1, PLCB1, OPRD1, CAMK1D, SPTB, RASGRP1, GPI, PTK2B, PRKCE, TNFRSF25, PTPRO
ENST00000455929	ENPP2
ENST00000457554	PSMD4, PRKD2, PKN1, GAS6, RPS14, MAPK3, SMARCA4, HPS1, LRP1, ERCC2, EEF2, THRA, TNIP1, CSK, RPS24, CREB3, PHB, TRIM28, RPL30, ZYX, ATG9A, MYO18A, PSMC3, RBCK1, LTBP3, SART1, HDAC5, AKT1, MYH9, CLPTM1, DLG5, HRAS, LGALS1
ENST00000458797	MCM3AP
ENST00000459748	HMGB2, PSMD4, CTNNB1, INSR, SART3, EP300, DHX9, IGBP1, TRAFD1, EIF2AK1, PSMD7, RPS14, PARK7, PUM1, RPL22, PPIA, RPS6, IFITM3, PSMC5, ADAR, ASXL1, BECN1, PSME1, TNIP1, FYN, ZNHIT1, CTNNBL1, MTOR, RPS24, PRDX1, PSMD2, ILF3, NCSTN, CTSL, CREB3, TYRO3, PAF1, KAT6A, PHB, TMSB10, TRIM28, RPL30, CUEDC2, PSMB4, PSMC3, MCM3AP, AHCY, IMPDH2, NFKB1, SART1, PSMD8, RHOA, ADRM1, PSMD3, CLPTM1, ILF2, IGF2R, IRF…
ENST00000462007	LRP1
ENST00000466108	CD47
ENST00000466433	RPS14
ENST00000469891	IGBP1, RPS14, VAMP3, RPL22, RPS6, RPS24, CREB3, RPL30, RHOA
ENST00000471227	RPS6, RPL30
ENST00000473757	THOC5, L3MBTL1, NUP85, SFPQ
ENST00000473798	SMARCA4, RABEP2, RBM15, METTL3, MAD1L1
ENST00000474389	ITGA2, ENPP2
ENST00000475906	RPS24
ENST00000476081	P2RX7
ENST00000479057	PRRC2C
ENST00000484092	MINK1, SMARCA4, THOC5, ATPIF1, SRC, MEN1, SPTB, DAPK1, ARRB2, RBM15, ACTN1, GPI, DAPK3, PTK2B, PTPRS, TRPM2, MAEA, DDX41, PODXL2, L3MBTL1, TNFRSF25, AP2A2, EVL
ENST00000485071	EPOR, STAT5A, TFEB, GAS6, ITGAX, RABEP2, PLXNB1, SBNO2, PLCG1, INPPL1, ASXL1, ARHGEF2, CSK, ABL1, SLC26A6, PHLPP1, DNASE1, DHPS, MYO18A, RBCK1, KAT2A, LTBP3, PDGFA, RELA, BAX, MAD1L1, AKT2, HIST2H2BE, HDAC7, IKBKB
ENST00000487154	THRA, LTBP3
ENST00000490252	EEF2
ENST00000495392	EFNB1, PKN1, RPS14, MAPK3, EEF2, TNIP1, RPS24, CREB3, PHB, RPL30, AXL, LGALS1
ENST00000499670	IL17RC, ERBB2, PLXNB1, PHLPP1, GSN, WASF2, MYO18A
ENST00000501211	CD47
ENST00000505325	SLC11A2, ALCAM, PSEN1
ENST00000506655	ENPP2
ENST00000506942	CD47
ENST00000512037	RNF216, PRRC2C, MYO18A, MCM3AP, MAD1L1, IKBKB
ENST00000515313	EVL
ENST00000515982	PSMD4, VPS33B, SART3, CTNNBL1, MTOR, ILF3, MEN1, TRPC4AP, TRIM28, PSMC4, DNAJA3, PRDX2, MCM3AP, L3MBTL1, FADD, ADRM1, PSMD3, IGF2R, NUP85
ENST00000516201	APP, SLC11A2, WDR61, DHX9, LCP1, LGMN, NCSTN, CTSL, CTSB, IGF2R
ENST00000525716	SLC11A2, CD47, XRCC5, NUDT21, WDR61, IFNAR1, EIF2AK2, POLB, ABL2, PIK3CB, SERINC3, NDFIP1, ACTR3, PSMA1, USP14, PSMD11, PPP3CB, EPRS, PSMD1, PAFAH1B1, CNOT7, DCK, PSMC2, PSMD5, USP9X, SFXN1, LYST, HSPA9, NBN, BRAF, PSMD14, ADK, AP1G1, GSK3B, ATG5, UBE2N, PIK3CA, JAK2, RAB6A
ENST00000527564	MINK1, SMARCA4, ATPIF1, ERCC2, MTOR, MEN1, ARRB2, PRDX2, GPI, PTPRS, DDX41, PODXL2, ADRM1, CLPTM1
ENST00000529252	PRRC2C
ENST00000530198	MOSPD2, CBLB, PSEN1, ENPP2
ENST00000530422	CD47
ENST00000534991	CREB3, PHB
ENST00000540906	SPTB, TNFRSF25
ENST00000541782	APP, SLC11A2, DHX9, LCP1, XRCC6, PSME1, LGMN, PSMC2, ARIH2, NCSTN, CTSL, PSMB4, PSMD13, CALR, AP1G1, PSMD3, DHRS7B, ILF2, IGF2R, PPP3CC
ENST00000543604	CD47
ENST00000554749	PLXNB1, INPPL1, ASXL1, CSK, ABL1, KAT6A, ITPKB, PATZ1, SGPL1, SP1, AKT2
ENST00000556738	NDFIP1
ENST00000557108	CD47, NDFIP1, PPP3CB
ENST00000557743	PRRC2C
ENST00000559530	THOC1, NR2C1
ENST00000560400	PPP3R1, CD47, NUDT21, EIF2AK2, RABGAP1L, PPP3CA, MAPK1, CAMK4, ABL2, PIK3CB, NDFIP1, TBK1, CD200, ACTR3, PLCB1, USP14, PPP3CB, SOCS5, PSMD1, PAFAH1B1, CNOT7, DCK, SOS1, YWHAZ, SFXN1, DNAJB9, SNX10, BRAF, CXADR, LGALS8, AP1G1, GSK3B, ATG5, UBE2N, PIK3CA, RAB6A
ENST00000561847	TRIM8, TNK2, ABR, SIRPA, CTNNBIP1
ENST00000562242	CD47, ABL2, PPP3CB, SFXN1, LGALS8
ENST00000562284	CACNB4, PPP3R1, CD47, MEF2C, NUDT21, EIF2AK2, MAPK1, CAMK4, PIK3CB, NDFIP1, CD200, PPP3CB, PSMD1, PAFAH1B1, CNOT7, PAK1, YWHAZ, SFXN1, SNX10, BRAF, GSK3B, ATG5, RPS6KA3, UBE2N, PIK3CA, RAB6A
ENST00000562756	STXBP1
ENST00000562897	OPRD1
ENST00000563286	CD47, IFNAR1, TBK1, PIK3CA
ENST00000564460	SMARCA4, TNK2, AXIN1, TRPM2, KAT2A, EVL, MAD1L1
ENST00000564771	CD47, NDFIP1
ENST00000564834	PKN1, EEF2
ENST00000565390	PPP3R1, PPP3CA, CAMK4, PLCB1, PPP3CB, PTPRO
ENST00000567068	DNASE1
ENST00000567819	IL18BP, RNF216, MCM3AP, L3MBTL1, EVL, AKT2
ENST00000568479	PPP3R1, CD47, XRCC5, NUDT21, PPP3CA, MAPK1, POLB, XRCC6, ABL2, PIK3CB, SERINC3, NDFIP1, CD200, ACTR3, HSP90AB1, ABI1, PSMA1, USP14, PPP3CB, EPRS, PSMD1, PAFAH1B1, CNOT7, DCK, SKAP2, PSMD5, USP9X, MAP2K1, YWHAZ, JAK1, SFXN1, WDR7, DNAJB9, HSPA9, PRKCE, BRAF, SNCA, PSMD14, ANXA6, AP1G1, GSK3B, ATG5, UBE2N, PIK3CA, RAB6A
ENST00000569449	PIK3CB
ENST00000570140	NR1D2, SLC11A2, CD47, NUDT21, IFNAR1, ADAM10, SERINC3, ACTR3, PSMD1, USP9X, DNAJB9, PIK3CA
ENST00000570267	ALCAM, CBLB, PSEN1
ENST00000571452	OPRD1, TNFRSF25
ENST00000572594	SLC11A2
ENST00000575305	LTBP3
ENST00000580476	ZBTB7A, SEMA6B, PPARD
ENST00000584058	EFNB1, LRP5, PKN1, TRIM8, RPS14, MAPK3, LRP1, EEF2, THRA, TGFB1, CCND3, PHB, ESRRA, VEGFB, NFKBIB, SRF, TOB2, HDAC5, AXL, BAD, HRAS
ENST00000584727	PPP3R1, PPP3CA, CAMK4, NDFIP1, PLCB1, PPP3CB, CNOT7, YWHAZ, SNX10, UBE2N, PTPRO, RAB6A
ENST00000588561	CD47
ENST00000591237	VPS33B, SART3, THOC5, PMS2, PCID2, PRRC2C, RBM15, L3MBTL1, EVL, NUP85, SFPQ, PTPRE
ENST00000591758	RPS14, RPL22, RPS6, RPS24, RPL30
ENST00000593427	CD47, IFNAR1, TBK1, RB1, SOS1, DNAJB9, PIK3CA
ENST00000594816	PCID2
ENST00000595685	SLC11A2
ENST00000596631	LRP5, PKN1, TRIM8, LRP1, RHBDD3, AXIN1, PLXNB1, THRA, PLCG1, INPPL1, ABL1, RFX1, RBCK1, LTBP3, DLG5, AKT2
ENST00000597347	CDC42EP2, CD22, DUSP10, ENPP2
ENST00000600255	CACNB4, APP, ADAM9, SP3, IFIT1, CD47, VPS33B, XRCC5, NUDT21, WDR61, DHX9, EIF2AK1, SNX4, RABGAP1L, MAPK1, POLB, PARK7, STAT1, POLR3B, XRCC6, ABL2, PSMD10, TRAF6, SOD1, PIK3CB, NDFIP1, TBK1, CD200, ACTR3, HSP90AB1, CDC42, PCID2, RB1, ABI1, PSMA1, USP14, LGMN, PSMD11, PPP3CB, EPRS, PSMD1, PTPN2, PAFAH1B1, CNOT7, DCK, SKAP2, PAK1, PSMC2, RPS6KB1, CANX, NME1, PSMD5, USP9X, ADAM17, MAP2K1, YWHAZ, JAK1…
ENST00000600936	OPRD1
ENST00000601296	GAS6, SMARCA4, CSK, RNF31, RFX1, CLPTM1
ENST00000602422	TOB2
ENST00000602601	CD47
ENST00000602609	SLC11A2, ALCAM, ADAM10, PSEN1, PICALM, AP1G1
ENST00000602886	EP300, TRAFD1, STAT2, THOC5, PCID2, ASXL1, ARIH2, SLC26A6, KAT6A, TRPC4AP, MLH1, DHPS, PIAS3, HDAC1, MCM3AP, L3MBTL1, METTL3, IRF2, NUP85, AKT2, IKBKB
ENST00000604965	NDFIP1, PPP3CB, CNOT7, SNX10
ENST00000606115	PMS2
ENST00000607414	MCM3AP
ENST00000607611	CD47
ENST00000608319	RHBDD3, TNK2, AXIN1, HDAC5
ENST00000608335	CD47, WDR61, NDFIP1
ENST00000608502	CDC42EP2, PRKCQ, CD22, MYO1E, DAPK2, DUSP10, GAB2
ENST00000609089	CAMK4
ENST00000609701	CD47
ENST00000609803	STXBP3
ENST00000609909	CD47
ENST00000609998	CD22
ENST00000610085	SART3
ENST00000610177	RABEP2, MYO18A
ENST00000611237	EVL, AKT2
ENST00000612689	MINK1, MAPK3, SMARCA4, ERCC2, THRA, SRC, SIVA1, PTPRS, SIRPA, ATG9A, CLPTM1, HRAS
ENST00000613361	TNFRSF25
ENST00000613826	CD47
ENST00000614400	MAPK3, SPTB, ABR, TBKBP1, CTNNBIP1
ENST00000616512	SMARCA4, AKT2
ENST00000616872	MAPK1, PUM1, PPIA, ABI1, LGMN, PNMA1, RNF41, PSMD8, ANXA6, PSMD3, IGF2R
ENST00000617439	CD47, WDR61
ENST00000617901	PPP3CB
ENST00000618309	TNFRSF25
ENST00000618786	LRP5, PKN1, MAPKAPK3, TRIM8, MAPK3, JUND, RHBDD3, FGFR3, ERCC2, TNK2, TNFSF12, EEF2, THRA, TGFB1, NOTCH1, ESRRA, VEGFB, LTBP3, SRF, HDAC5, AKT1, BAD, HRAS
ENST00000619055	CD47
ENST00000619851	PLCB1, PTPRO
ENST00000620414	CD47
ENST00000622621	NDFIP1, PAK1, BRAF
ENST00000622968	AKT2
ENST00000623008	OPRD1
ENST00000623017	WDR61, POLR3B, TRAF6, LYST, EIF2B1
ENST00000623075	SHFM1
ENST00000623116	CD47
ENST00000623118	DNASE1
ENST00000623177	PCID2, ARHGEF7
ENST00000623181	AKAP8
ENST00000623268	CACNB4, PPP3R1, RABGAP1L, PPP3CA, CAMK4, PIK3CB, NDFIP1, CD200, PLCB1, PPP3CB, PTPN2, CNOT7, YWHAZ, SFXN1, SNX10, BRAF, LGALS8, UBE2N, RAB6A
ENST00000623319	RHBDD3, AXIN1
ENST00000623331	PSEN1
ENST00000623561	PRKCQ, CD22, MYO1E, ENPP2
ENST00000623567	PPP3R1, CAMK4
ENST00000623707	CNOT7, RAB6A
ENST00000623719	CD47, WDR61, NDFIP1, USP14, PSMD11, PPP3CB, PSMD5, LGALS8
ENST00000623766	OPRD1
ENST00000623994	MINK1, IL18BP, AKAP8, EP300, SMARCA4, TARBP2, RABEP2, JARID2, RNF216, ASXL1, SIVA1, MTOR, ILF3, MEN1, RNF31, RBM15, RFX1, PIAS3, PTPRS, MCM3AP, MAEA, RBCK1, L3MBTL1, LTBP3, SART1, EVL, ERCC1, BAX, METTL3, DLG5, MAD1L1, AKT2
ENST00000624029	CD47
ENST00000624039	RNF216, EVL, AKT2
ENST00000624087	AXIN1, PLCG1, MYO18A, RBCK1, DLG5, MAD1L1
ENST00000624099	AKT2
ENST00000624148	CD47
ENST00000624239	CD47, CAMK4, PPP3CB, CNOT7
ENST00000624251	SPTB, PTK2B, TNFRSF25
ENST00000624376	CD47, WDR61, CXADR, AP1G1
ENST00000624564	ALCAM
ENST00000624624	ARRB1, TBKBP1
ENST00000624649	SLC11A2, CD47, PGRMC2, XRCC5, NUDT21, WDR61, IFNAR1, DHX9, EIF2AK2, MAPK1, POLB, XRCC6, ABL2, PSMD10, PIK3CB, SERINC3, NDFIP1, CD200, ACTR3, CDC42, PSMA1, USP14, PSMD11, PPP3CB, EPRS, PSMD1, PAFAH1B1, CNOT7, DCK, PSMC2, CANX, PSMD5, USP9X, YWHAZ, JAK1, SFXN1, DNAJB9, HSPA9, PPP6C, BRAF, CXADR, PSMD14, AP1G1, GSK3B, UBE2N, PIK3CA, RAB6A
ENST00000624682	DAPK2
ENST00000624814	PRKCQ, CD22, MYO1E, DAPK2, DUSP10, ENPP2, SEMA4D
ENST00000624831	P2RX7, CD22, SEMA4D
ENST00000624878	SMAD3
ENST00000624886	CD22, SEMA4D
ENST00000625136	PPP3R1, PPP3CA, CAMK4, PLCB1, PTPRO
ENST00000629273	CDC42EP2, TFEB, PHLPP1, FGFR2
ENST00000629393	SLC11A2, CD47, WDR61, PLEKHA1, TRAF6, TBK1, SHFM1, RPS6KB1, SOS1, AP1G1
ENST00000631190	TNFRSF21, TRIM44, SOCS5, PSMD1, PAFAH1B1, USP9X, SFXN1, WDR7, ARHGEF7, BRAF, AP1G1, ATG5
ENST00000631594	PSMD4, MINK1, VPS33B, SART3, CHRNB2, PARK7, SMARCA4, SLC25A38, THOC5, ATPIF1, TNFRSF21, THY1, PPIA, PSMC5, ADAR, STXBP1, BECN1, SRC, CTNNBL1, PNMA1, PLXNC1, SIVA1, MTOR, PAK1, NME1, MEN1, SPTB, PSEN2, PRKCZ, ARRB2, RNF41, MAP2K1, PSMC4, DNAJA3, ACTN1, PRDX2, WDR7, GPI, CIAPIN1, PTK2B, PTPRS, ATG9A, PRKCE, POLR3K, SEMA7A, TRPM2, MAEA, DDX41, PODXL2, L3MBTL1, RBP4, PSMD8, ANXA6, PSMD3, PRMT1, AP2A2…
ENST00000634128	OPRD1
ENST00000638012	PPP3R1, PPP3CA, CAMK4, PPP3CB, MAP2K1, RAB6A
ENST00000640631	PCID2, L3MBTL1
ENST00000648200	PLCB1
ENST00000648876	CD47, LGALS8
MSTRG.118053.1	LRP1, RFX1
MSTRG.136770.1	LRP1, RFX1, CLPTM1
MSTRG.144141.1	LRP1, RHBDD3, LTBP3
MSTRG.18558.1	SMARCA4, LRP1, ERCC2, MEN1, ZYX, RFX1, PTPRS, RBCK1, LTBP3, BAX
MSTRG.37005.1	LRP1
MSTRG.56298.1	LRP1, ZYX, RFX1, LTBP3

## Sheet: S7
Table S7 Modules of WGCNA and lncRNAs in each module
WGCNA, Weighted gene co-expression network analysis
module number	module colors	LncRNA Ensembl ID
M1	lightyellow	ENST00000222396, ENST00000311067, ENST00000359239, ENST00000362813, ENST00000364804, ENST00000365522, ENST00000366221, ENST00000391359, ENST00000399866, ENST00000406279, ENST00000407590, ENST00000411498, ENST00000414142, ENST00000414147, ENST00000414661, ENST00000415195, ENST00000415284, ENST00000415422, ENST00000416069, ENST00000416622, ENST00000416958, ENST00000418877, ENST00000419190, ENST0000…
M2	orange	ENST00000229465, ENST00000273411, ENST00000316148, ENST00000369657, ENST00000372173, ENST00000373171, ENST00000381181, ENST00000383019, ENST00000395172, ENST00000397551, ENST00000406203, ENST00000409454, ENST00000410999, ENST00000412403, ENST00000413231, ENST00000414532, ENST00000415556, ENST00000417533, ENST00000418660, ENST00000418839, ENST00000419960, ENST00000420118, ENST00000421222, ENST0000…
M3	tan	ENST00000231383, ENST00000321235, ENST00000325811, ENST00000354559, ENST00000362030, ENST00000363668, ENST00000363803, ENST00000375671, ENST00000399730, ENST00000402039, ENST00000404529, ENST00000404616, ENST00000407697, ENST00000409490, ENST00000414054, ENST00000414763, ENST00000417306, ENST00000417474, ENST00000417975, ENST00000418615, ENST00000419347, ENST00000420095, ENST00000420850, ENST0000…
M4	sienna4	ENST00000233836, ENST00000412378, ENST00000412427, ENST00000413837, ENST00000414875, ENST00000415479, ENST00000418854, ENST00000419536, ENST00000422825, ENST00000422963, ENST00000423869, ENST00000426699, ENST00000427813, ENST00000430550, ENST00000431996, ENST00000434264, ENST00000434893, ENST00000437838, ENST00000439294, ENST00000440782, ENST00000441245, ENST00000442314, ENST00000444174, ENST0000…
M5	darkgrey	ENST00000235290, ENST00000363221, ENST00000365031, ENST00000365042, ENST00000394517, ENST00000395253, ENST00000397646, ENST00000400362, ENST00000410472, ENST00000413763, ENST00000415152, ENST00000416076, ENST00000416145, ENST00000417112, ENST00000417460, ENST00000417559, ENST00000419683, ENST00000419731, ENST00000420096, ENST00000420740, ENST00000421191, ENST00000421964, ENST00000422459, ENST0000…
M6	honeydew	ENST00000242109, ENST00000362821, ENST00000366446, ENST00000380331, ENST00000381363, ENST00000395415, ENST00000397093, ENST00000397750, ENST00000399540, ENST00000402078, ENST00000412804, ENST00000413768, ENST00000415029, ENST00000415731, ENST00000419017, ENST00000419182, ENST00000419373, ENST00000419713, ENST00000419745, ENST00000419779, ENST00000421734, ENST00000422761, ENST00000423374, ENST0000…
M7	purple	ENST00000244820, ENST00000265882, ENST00000341866, ENST00000342963, ENST00000357591, ENST00000367716, ENST00000398177, ENST00000399091, ENST00000399580, ENST00000407496, ENST00000410146, ENST00000411602, ENST00000411839, ENST00000412193, ENST00000412374, ENST00000412463, ENST00000412936, ENST00000414227, ENST00000414296, ENST00000414513, ENST00000415182, ENST00000416536, ENST00000418346, ENST0000…
M8	mediumpurple2	ENST00000244906, ENST00000314957, ENST00000365603, ENST00000400616, ENST00000411777, ENST00000411880, ENST00000411919, ENST00000413129, ENST00000413353, ENST00000414287, ENST00000414938, ENST00000418655, ENST00000419680, ENST00000419926, ENST00000420957, ENST00000421891, ENST00000423764, ENST00000426492, ENST00000426551, ENST00000426934, ENST00000429768, ENST00000433300, ENST00000435357, ENST0000…
M9	white	ENST00000253848, ENST00000333139, ENST00000340779, ENST00000356247, ENST00000362961, ENST00000364730, ENST00000365188, ENST00000372214, ENST00000374983, ENST00000391100, ENST00000394513, ENST00000403133, ENST00000405131, ENST00000409139, ENST00000411453, ENST00000411522, ENST00000411862, ENST00000412294, ENST00000412781, ENST00000413406, ENST00000413887, ENST00000413915, ENST00000414230, ENST0000…
M10	turquoise	ENST00000254109, ENST00000295012, ENST00000313303, ENST00000341745, ENST00000359025, ENST00000363105, ENST00000363448, ENST00000378432, ENST00000382313, ENST00000392075, ENST00000396131, ENST00000399413, ENST00000403226, ENST00000405102, ENST00000405943, ENST00000408405, ENST00000409898, ENST00000411579, ENST00000411715, ENST00000411895, ENST00000412436, ENST00000413510, ENST00000414397, ENST0000…
M11	lightcyan	ENST00000254724, ENST00000309775, ENST00000363997, ENST00000364445, ENST00000364640, ENST00000372910, ENST00000381796, ENST00000397787, ENST00000402856, ENST00000404655, ENST00000407522, ENST00000407959, ENST00000410516, ENST00000411553, ENST00000411694, ENST00000411933, ENST00000414292, ENST00000415189, ENST00000415249, ENST00000416996, ENST00000417179, ENST00000417594, ENST00000417987, ENST0000…
M12	thistle3	ENST00000255183, ENST00000289890, ENST00000362605, ENST00000366140, ENST00000366259, ENST00000377542, ENST00000401760, ENST00000402173, ENST00000403708, ENST00000410657, ENST00000413879, ENST00000414554, ENST00000415590, ENST00000418887, ENST00000421498, ENST00000422443, ENST00000427035, ENST00000428597, ENST00000429289, ENST00000429464, ENST00000430373, ENST00000432412, ENST00000436524, ENST0000…
M13	thistle2	ENST00000258651, ENST00000332269, ENST00000345111, ENST00000366153, ENST00000371162, ENST00000377547, ENST00000400783, ENST00000406724, ENST00000407776, ENST00000411721, ENST00000414856, ENST00000415726, ENST00000417560, ENST00000418136, ENST00000418161, ENST00000418231, ENST00000418850, ENST00000420091, ENST00000425438, ENST00000425455, ENST00000427540, ENST00000428531, ENST00000431143, ENST0000…
M14	pink	ENST00000261651, ENST00000317019, ENST00000334716, ENST00000336905, ENST00000364888, ENST00000392722, ENST00000395664, ENST00000396543, ENST00000401694, ENST00000404780, ENST00000407196, ENST00000407491, ENST00000412023, ENST00000412528, ENST00000413035, ENST00000413148, ENST00000413508, ENST00000413613, ENST00000414904, ENST00000415328, ENST00000416173, ENST00000416502, ENST00000417138, ENST0000…
M15	darkseagreen4	ENST00000262354, ENST00000304932, ENST00000313865, ENST00000329015, ENST00000363605, ENST00000369989, ENST00000383140, ENST00000400436, ENST00000403144, ENST00000410746, ENST00000410832, ENST00000411643, ENST00000411879, ENST00000412203, ENST00000414804, ENST00000416405, ENST00000416951, ENST00000418525, ENST00000419944, ENST00000422224, ENST00000423135, ENST00000427168, ENST00000428419, ENST0000…
M16	mediumpurple4	ENST00000262716, ENST00000364157, ENST00000366109, ENST00000399029, ENST00000404167, ENST00000413076, ENST00000413567, ENST00000414953, ENST00000415637, ENST00000416931, ENST00000418200, ENST00000418445, ENST00000422306, ENST00000422961, ENST00000423921, ENST00000425183, ENST00000428166, ENST00000428188, ENST00000428947, ENST00000431108, ENST00000431157, ENST00000432558, ENST00000436383, ENST0000…
M17	red	ENST00000263511, ENST00000310771, ENST00000316786, ENST00000317114, ENST00000321399, ENST00000323689, ENST00000331787, ENST00000333854, ENST00000363960, ENST00000366529, ENST00000369385, ENST00000409526, ENST00000410732, ENST00000412293, ENST00000412502, ENST00000413185, ENST00000413436, ENST00000413472, ENST00000414435, ENST00000414573, ENST00000415896, ENST00000416102, ENST00000416599, ENST0000…
M18	navajowhite1	ENST00000265458, ENST00000279067, ENST00000324630, ENST00000327086, ENST00000367207, ENST00000393507, ENST00000394682, ENST00000409590, ENST00000412957, ENST00000413342, ENST00000414607, ENST00000415245, ENST00000417713, ENST00000421221, ENST00000421976, ENST00000425881, ENST00000428411, ENST00000430988, ENST00000432204, ENST00000434440, ENST00000435256, ENST00000436175, ENST00000436967, ENST0000…
M19	orangered4	ENST00000266746, ENST00000305491, ENST00000328344, ENST00000360083, ENST00000366187, ENST00000380711, ENST00000382488, ENST00000400371, ENST00000401879, ENST00000410288, ENST00000411044, ENST00000411517, ENST00000411790, ENST00000411906, ENST00000412075, ENST00000413315, ENST00000413796, ENST00000414430, ENST00000414449, ENST00000414640, ENST00000415875, ENST00000416316, ENST00000416554, ENST0000…
M20	navajowhite2	ENST00000269395, ENST00000274820, ENST00000359491, ENST00000363804, ENST00000364419, ENST00000393978, ENST00000394996, ENST00000401851, ENST00000407692, ENST00000411392, ENST00000415143, ENST00000415277, ENST00000416928, ENST00000421685, ENST00000422118, ENST00000422522, ENST00000423587, ENST00000425548, ENST00000425776, ENST00000426710, ENST00000426801, ENST00000427132, ENST00000427303, ENST0000…
M21	lavenderblush2	ENST00000282964, ENST00000313946, ENST00000366224, ENST00000376404, ENST00000382897, ENST00000406790, ENST00000411143, ENST00000414685, ENST00000414811, ENST00000415026, ENST00000416725, ENST00000418672, ENST00000419483, ENST00000419557, ENST00000419973, ENST00000420856, ENST00000421152, ENST00000423346, ENST00000424252, ENST00000424792, ENST00000426087, ENST00000429946, ENST00000430166, ENST0000…
M22	blue4	ENST00000285383, ENST00000379526, ENST00000399027, ENST00000411542, ENST00000418106, ENST00000418585, ENST00000419296, ENST00000419766, ENST00000419922, ENST00000420760, ENST00000421143, ENST00000425050, ENST00000425322, ENST00000430641, ENST00000431589, ENST00000433071, ENST00000435024, ENST00000437514, ENST00000438219, ENST00000438468, ENST00000438623, ENST00000438770, ENST00000439559, ENST0000…
M23	thistle1	ENST00000291374, ENST00000331979, ENST00000366713, ENST00000369391, ENST00000376797, ENST00000395900, ENST00000403371, ENST00000409610, ENST00000409819, ENST00000409926, ENST00000414476, ENST00000414992, ENST00000417086, ENST00000418300, ENST00000419813, ENST00000420040, ENST00000420269, ENST00000422488, ENST00000423449, ENST00000424215, ENST00000424421, ENST00000424592, ENST00000424756, ENST0000…
M24	midnightblue	ENST00000294715, ENST00000343087, ENST00000363924, ENST00000364553, ENST00000379640, ENST00000390909, ENST00000391437, ENST00000401540, ENST00000402326, ENST00000404272, ENST00000406608, ENST00000411479, ENST00000411849, ENST00000412442, ENST00000412473, ENST00000413541, ENST00000415066, ENST00000415214, ENST00000415338, ENST00000416066, ENST00000416689, ENST00000418366, ENST00000418873, ENST0000…
M25	darkorange	ENST00000295549, ENST00000324988, ENST00000329618, ENST00000342657, ENST00000360737, ENST00000366287, ENST00000367073, ENST00000367355, ENST00000373226, ENST00000381680, ENST00000393644, ENST00000399070, ENST00000404787, ENST00000405864, ENST00000410734, ENST00000411690, ENST00000412060, ENST00000412409, ENST00000412747, ENST00000413339, ENST00000413485, ENST00000413797, ENST00000415208, ENST0000…
M26	plum2	ENST00000297163, ENST00000360656, ENST00000369171, ENST00000369843, ENST00000380604, ENST00000392385, ENST00000411605, ENST00000412353, ENST00000413421, ENST00000414339, ENST00000414877, ENST00000415547, ENST00000416860, ENST00000417026, ENST00000418955, ENST00000420654, ENST00000421083, ENST00000421253, ENST00000421632, ENST00000421767, ENST00000422124, ENST00000424412, ENST00000424487, ENST0000…
M27	lightblue4	ENST00000299671, ENST00000365390, ENST00000397254, ENST00000397288, ENST00000398241, ENST00000399046, ENST00000410753, ENST00000411569, ENST00000412426, ENST00000414086, ENST00000414774, ENST00000421764, ENST00000424321, ENST00000426946, ENST00000428254, ENST00000434447, ENST00000435067, ENST00000437981, ENST00000438302, ENST00000439494, ENST00000439840, ENST00000441760, ENST00000442069, ENST0000…
M28	lavenderblush3	ENST00000301683, ENST00000364924, ENST00000392929, ENST00000408113, ENST00000410773, ENST00000411179, ENST00000411435, ENST00000413987, ENST00000414486, ENST00000415082, ENST00000415453, ENST00000416204, ENST00000416869, ENST00000418954, ENST00000419438, ENST00000419613, ENST00000420315, ENST00000420865, ENST00000421055, ENST00000422022, ENST00000423165, ENST00000423736, ENST00000424177, ENST0000…
M29	plum	ENST00000304425, ENST00000310542, ENST00000323813, ENST00000364331, ENST00000366454, ENST00000390551, ENST00000392097, ENST00000406490, ENST00000411107, ENST00000412736, ENST00000413828, ENST00000413901, ENST00000414442, ENST00000414621, ENST00000415358, ENST00000416104, ENST00000419222, ENST00000419440, ENST00000421694, ENST00000421927, ENST00000422799, ENST00000424112, ENST00000427089, ENST0000…
M30	darkred	ENST00000304751, ENST00000317292, ENST00000321336, ENST00000324446, ENST00000330825, ENST00000359941, ENST00000398043, ENST00000405705, ENST00000405720, ENST00000405929, ENST00000407190, ENST00000411421, ENST00000412059, ENST00000412333, ENST00000413849, ENST00000414046, ENST00000414815, ENST00000415387, ENST00000415640, ENST00000416970, ENST00000418393, ENST00000418835, ENST00000419591, ENST0000…
M31	palevioletred2	ENST00000304813, ENST00000333650, ENST00000404665, ENST00000406097, ENST00000411429, ENST00000412461, ENST00000413962, ENST00000414130, ENST00000414801, ENST00000415279, ENST00000415971, ENST00000416301, ENST00000416302, ENST00000417483, ENST00000417704, ENST00000419895, ENST00000422679, ENST00000424251, ENST00000426122, ENST00000426528, ENST00000428521, ENST00000430471, ENST00000430844, ENST0000…
M32	coral2	ENST00000305709, ENST00000355837, ENST00000363442, ENST00000366181, ENST00000397264, ENST00000397383, ENST00000399760, ENST00000402907, ENST00000406535, ENST00000410170, ENST00000411186, ENST00000412797, ENST00000412915, ENST00000413361, ENST00000413531, ENST00000414008, ENST00000414656, ENST00000414676, ENST00000415842, ENST00000417524, ENST00000418031, ENST00000420851, ENST00000421058, ENST0000…
M33	skyblue	ENST00000306641, ENST00000362752, ENST00000362986, ENST00000364025, ENST00000376800, ENST00000399446, ENST00000399868, ENST00000403621, ENST00000404344, ENST00000409910, ENST00000411867, ENST00000412857, ENST00000414182, ENST00000415285, ENST00000415696, ENST00000417155, ENST00000417930, ENST00000419061, ENST00000419538, ENST00000422153, ENST00000422780, ENST00000423123, ENST00000424308, ENST0000…
M34	coral3	ENST00000306853, ENST00000398518, ENST00000411018, ENST00000413322, ENST00000414634, ENST00000415917, ENST00000417130, ENST00000417970, ENST00000418015, ENST00000419422, ENST00000420880, ENST00000421291, ENST00000421994, ENST00000423380, ENST00000423946, ENST00000425212, ENST00000425991, ENST00000427846, ENST00000427872, ENST00000428055, ENST00000428087, ENST00000430181, ENST00000434147, ENST0000…
M35	antiquewhite2	ENST00000309874, ENST00000366134, ENST00000396880, ENST00000404146, ENST00000413131, ENST00000413706, ENST00000415469, ENST00000416366, ENST00000417099, ENST00000417299, ENST00000418656, ENST00000418852, ENST00000424612, ENST00000424933, ENST00000426089, ENST00000428627, ENST00000434853, ENST00000434957, ENST00000435075, ENST00000436500, ENST00000437698, ENST00000439999, ENST00000443897, ENST0000…
M36	cyan	ENST00000310916, ENST00000362550, ENST00000364494, ENST00000376398, ENST00000391625, ENST00000399789, ENST00000407524, ENST00000409376, ENST00000409569, ENST00000411213, ENST00000411341, ENST00000411872, ENST00000412122, ENST00000412724, ENST00000412994, ENST00000413549, ENST00000413839, ENST00000414161, ENST00000416807, ENST00000417194, ENST00000417897, ENST00000418006, ENST00000418662, ENST0000…
M37	skyblue4	ENST00000312019, ENST00000398171, ENST00000411759, ENST00000414625, ENST00000415787, ENST00000416089, ENST00000416845, ENST00000419176, ENST00000420145, ENST00000420146, ENST00000420444, ENST00000422201, ENST00000424436, ENST00000425207, ENST00000429315, ENST00000429940, ENST00000430801, ENST00000433337, ENST00000433468, ENST00000438151, ENST00000438487, ENST00000439129, ENST00000442836, ENST0000…
M38	yellow	ENST00000313031, ENST00000325612, ENST00000358234, ENST00000365545, ENST00000366167, ENST00000369027, ENST00000370520, ENST00000380931, ENST00000382740, ENST00000393005, ENST00000395082, ENST00000397703, ENST00000397841, ENST00000398474, ENST00000399083, ENST00000401762, ENST00000403291, ENST00000405497, ENST00000406170, ENST00000406574, ENST00000412934, ENST00000412986, ENST00000413323, ENST0000…
M39	indianred4	ENST00000313064, ENST00000333482, ENST00000376609, ENST00000383331, ENST00000391782, ENST00000411844, ENST00000412313, ENST00000413591, ENST00000413753, ENST00000414677, ENST00000414761, ENST00000415201, ENST00000417252, ENST00000417383, ENST00000418652, ENST00000421157, ENST00000421500, ENST00000422128, ENST00000422145, ENST00000423473, ENST00000425158, ENST00000425294, ENST00000426529, ENST0000…
M40	maroon	ENST00000313495, ENST00000320415, ENST00000333666, ENST00000369071, ENST00000370438, ENST00000381790, ENST00000399186, ENST00000402316, ENST00000403446, ENST00000406512, ENST00000412845, ENST00000413238, ENST00000413944, ENST00000414044, ENST00000414209, ENST00000414885, ENST00000418218, ENST00000419415, ENST00000420230, ENST00000420387, ENST00000421862, ENST00000422059, ENST00000423208, ENST0000…
M41	salmon2	ENST00000313807, ENST00000381078, ENST00000399751, ENST00000410583, ENST00000411561, ENST00000412114, ENST00000413385, ENST00000414911, ENST00000415054, ENST00000421697, ENST00000422227, ENST00000422736, ENST00000423260, ENST00000425295, ENST00000425442, ENST00000425779, ENST00000428182, ENST00000434273, ENST00000434346, ENST00000435291, ENST00000435805, ENST00000440162, ENST00000440568, ENST0000…
M42	skyblue3	ENST00000313957, ENST00000314481, ENST00000334146, ENST00000363261, ENST00000363291, ENST00000371390, ENST00000377722, ENST00000382375, ENST00000397485, ENST00000397777, ENST00000406187, ENST00000411595, ENST00000412500, ENST00000412812, ENST00000413911, ENST00000414377, ENST00000415205, ENST00000415586, ENST00000415848, ENST00000416770, ENST00000416809, ENST00000419257, ENST00000419624, ENST0000…
M43	saddlebrown	ENST00000314040, ENST00000317008, ENST00000356133, ENST00000356215, ENST00000358442, ENST00000365371, ENST00000380387, ENST00000389261, ENST00000391707, ENST00000392050, ENST00000403105, ENST00000412065, ENST00000412228, ENST00000413030, ENST00000413069, ENST00000414488, ENST00000414505, ENST00000415031, ENST00000415991, ENST00000416099, ENST00000416455, ENST00000416921, ENST00000416999, ENST0000…
M44	magenta	ENST00000314927, ENST00000330539, ENST00000332965, ENST00000339867, ENST00000340131, ENST00000363107, ENST00000365481, ENST00000367119, ENST00000380008, ENST00000380334, ENST00000384539, ENST00000390674, ENST00000397645, ENST00000398297, ENST00000399247, ENST00000399740, ENST00000399886, ENST00000404228, ENST00000404262, ENST00000404882, ENST00000408887, ENST00000408966, ENST00000409070, ENST0000…
M45	darkmagenta	ENST00000315293, ENST00000319763, ENST00000358001, ENST00000364795, ENST00000377652, ENST00000396562, ENST00000398039, ENST00000398317, ENST00000400856, ENST00000406489, ENST00000407942, ENST00000410789, ENST00000412339, ENST00000412579, ENST00000412856, ENST00000413552, ENST00000417502, ENST00000417565, ENST00000417782, ENST00000420036, ENST00000420803, ENST00000420917, ENST00000422473, ENST0000…
M46	bisque4	ENST00000315707, ENST00000335179, ENST00000340681, ENST00000364770, ENST00000379677, ENST00000396588, ENST00000399087, ENST00000402115, ENST00000404707, ENST00000405326, ENST00000405341, ENST00000407035, ENST00000407115, ENST00000413833, ENST00000414446, ENST00000415004, ENST00000415043, ENST00000416202, ENST00000416708, ENST00000417786, ENST00000418574, ENST00000418612, ENST00000418637, ENST0000…
M47	lightcyan1	ENST00000316124, ENST00000365490, ENST00000365642, ENST00000373384, ENST00000376334, ENST00000381051, ENST00000394974, ENST00000395315, ENST00000400023, ENST00000400902, ENST00000402520, ENST00000405854, ENST00000414141, ENST00000415303, ENST00000416968, ENST00000418623, ENST00000418990, ENST00000419362, ENST00000419824, ENST00000420807, ENST00000421598, ENST00000424417, ENST00000424435, ENST0000…
M48	darkviolet	ENST00000316807, ENST00000364626, ENST00000393397, ENST00000397300, ENST00000399342, ENST00000400234, ENST00000404372, ENST00000404689, ENST00000410782, ENST00000411525, ENST00000415441, ENST00000415786, ENST00000415934, ENST00000417079, ENST00000418882, ENST00000420309, ENST00000421064, ENST00000421913, ENST00000425033, ENST00000425412, ENST00000425492, ENST00000426083, ENST00000426536, ENST0000…
M49	grey60	ENST00000317652, ENST00000323223, ENST00000331301, ENST00000339579, ENST00000354771, ENST00000372011, ENST00000395798, ENST00000395943, ENST00000399543, ENST00000399739, ENST00000410519, ENST00000410774, ENST00000412549, ENST00000413755, ENST00000414393, ENST00000414965, ENST00000416987, ENST00000417273, ENST00000419195, ENST00000419844, ENST00000420273, ENST00000420330, ENST00000421108, ENST0000…
M50	mediumorchid	ENST00000318291, ENST00000375670, ENST00000377680, ENST00000395152, ENST00000406065, ENST00000412906, ENST00000416008, ENST00000416023, ENST00000416406, ENST00000418308, ENST00000419826, ENST00000421256, ENST00000421298, ENST00000422995, ENST00000425678, ENST00000426021, ENST00000426647, ENST00000429065, ENST00000429578, ENST00000429781, ENST00000430438, ENST00000430545, ENST00000432521, ENST0000…
M51	indianred3	ENST00000319682, ENST00000333145, ENST00000363823, ENST00000392688, ENST00000411185, ENST00000411431, ENST00000412133, ENST00000412872, ENST00000413094, ENST00000413254, ENST00000413628, ENST00000418918, ENST00000419639, ENST00000420186, ENST00000420947, ENST00000424692, ENST00000427318, ENST00000427804, ENST00000429698, ENST00000430308, ENST00000430312, ENST00000430646, ENST00000431432, ENST0000…
M52	brown2	ENST00000319701, ENST00000321517, ENST00000358775, ENST00000410635, ENST00000411124, ENST00000412276, ENST00000412321, ENST00000412422, ENST00000412639, ENST00000412722, ENST00000413221, ENST00000413945, ENST00000414969, ENST00000415202, ENST00000416473, ENST00000416650, ENST00000421904, ENST00000424456, ENST00000425405, ENST00000425573, ENST00000425688, ENST00000425889, ENST00000426515, ENST0000…
M53	pink4	ENST00000320371, ENST00000329743, ENST00000399196, ENST00000399387, ENST00000401018, ENST00000407803, ENST00000411728, ENST00000412425, ENST00000412896, ENST00000413005, ENST00000415963, ENST00000416352, ENST00000416381, ENST00000416399, ENST00000417039, ENST00000420651, ENST00000420777, ENST00000423714, ENST00000424701, ENST00000427598, ENST00000428681, ENST00000429405, ENST00000429444, ENST0000…
M54	blue	ENST00000320372, ENST00000344893, ENST00000361201, ENST00000371639, ENST00000373170, ENST00000376781, ENST00000377518, ENST00000378340, ENST00000380981, ENST00000381217, ENST00000381786, ENST00000395731, ENST00000398461, ENST00000402743, ENST00000404291, ENST00000404620, ENST00000404721, ENST00000406017, ENST00000407493, ENST00000407852, ENST00000411616, ENST00000412105, ENST00000413334, ENST0000…
M55	skyblue1	ENST00000321214, ENST00000344620, ENST00000357130, ENST00000358748, ENST00000364291, ENST00000367477, ENST00000375625, ENST00000378574, ENST00000384391, ENST00000391730, ENST00000412578, ENST00000415692, ENST00000416077, ENST00000416769, ENST00000417969, ENST00000419366, ENST00000419476, ENST00000420537, ENST00000420821, ENST00000420905, ENST00000422015, ENST00000422345, ENST00000423197, ENST0000…
M56	lightpink3	ENST00000321285, ENST00000333319, ENST00000340510, ENST00000358484, ENST00000363013, ENST00000410567, ENST00000411824, ENST00000413116, ENST00000413792, ENST00000413848, ENST00000420285, ENST00000420779, ENST00000428029, ENST00000428809, ENST00000429368, ENST00000430259, ENST00000432541, ENST00000433572, ENST00000434221, ENST00000435127, ENST00000435354, ENST00000435388, ENST00000435523, ENST0000…
M57	brown4	ENST00000321498, ENST00000366308, ENST00000367638, ENST00000382378, ENST00000401788, ENST00000403591, ENST00000407054, ENST00000407724, ENST00000410175, ENST00000412003, ENST00000412459, ENST00000412631, ENST00000412882, ENST00000413004, ENST00000413791, ENST00000414120, ENST00000414693, ENST00000415327, ENST00000416209, ENST00000416774, ENST00000420693, ENST00000421830, ENST00000422088, ENST0000…
M58	lightsteelblue	ENST00000322220, ENST00000328113, ENST00000366314, ENST00000392794, ENST00000400214, ENST00000400432, ENST00000412344, ENST00000413202, ENST00000413542, ENST00000414143, ENST00000415513, ENST00000417845, ENST00000417884, ENST00000419746, ENST00000420365, ENST00000420587, ENST00000420965, ENST00000421121, ENST00000424769, ENST00000426573, ENST00000427819, ENST00000428044, ENST00000428791, ENST0000…
M59	yellow4	ENST00000323380, ENST00000332587, ENST00000355430, ENST00000376403, ENST00000381645, ENST00000394240, ENST00000397057, ENST00000397346, ENST00000403648, ENST00000404626, ENST00000407532, ENST00000412638, ENST00000413182, ENST00000414927, ENST00000417848, ENST00000419243, ENST00000419576, ENST00000419604, ENST00000421696, ENST00000422216, ENST00000424076, ENST00000424605, ENST00000424730, ENST0000…
M60	ivory	ENST00000323496, ENST00000339094, ENST00000366188, ENST00000366408, ENST00000369122, ENST00000382734, ENST00000383808, ENST00000398310, ENST00000399570, ENST00000412087, ENST00000412095, ENST00000412349, ENST00000412751, ENST00000413096, ENST00000414386, ENST00000415651, ENST00000417241, ENST00000417630, ENST00000418663, ENST00000419400, ENST00000420381, ENST00000421023, ENST00000423486, ENST0000…
M61	black	ENST00000325042, ENST00000335616, ENST00000363177, ENST00000364663, ENST00000378347, ENST00000378779, ENST00000381466, ENST00000381800, ENST00000382225, ENST00000382990, ENST00000393579, ENST00000405369, ENST00000405549, ENST00000407101, ENST00000411804, ENST00000412112, ENST00000412162, ENST00000413645, ENST00000415715, ENST00000415962, ENST00000416914, ENST00000417691, ENST00000418420, ENST0000…
M62	darkseagreen3	ENST00000325660, ENST00000356020, ENST00000391209, ENST00000399720, ENST00000403495, ENST00000404247, ENST00000407763, ENST00000410910, ENST00000411871, ENST00000412453, ENST00000412946, ENST00000413819, ENST00000413820, ENST00000416560, ENST00000416641, ENST00000417038, ENST00000422509, ENST00000423438, ENST00000424450, ENST00000424606, ENST00000425489, ENST00000425631, ENST00000428533, ENST0000…
M63	tan4	ENST00000326237, ENST00000355274, ENST00000357880, ENST00000413994, ENST00000418062, ENST00000418442, ENST00000418546, ENST00000418571, ENST00000418901, ENST00000422206, ENST00000422626, ENST00000423425, ENST00000430537, ENST00000432045, ENST00000432488, ENST00000445310, ENST00000445678, ENST00000446058, ENST00000459863, ENST00000462382, ENST00000465341, ENST00000467868, ENST00000474250, ENST0000…
M64	green	ENST00000326677, ENST00000335020, ENST00000354432, ENST00000360528, ENST00000363848, ENST00000364711, ENST00000371417, ENST00000374336, ENST00000381639, ENST00000392269, ENST00000401064, ENST00000402707, ENST00000403909, ENST00000404287, ENST00000404701, ENST00000405613, ENST00000406943, ENST00000411998, ENST00000412483, ENST00000412878, ENST00000412954, ENST00000413248, ENST00000415174, ENST0000…
M65	brown	ENST00000326734, ENST00000334165, ENST00000358609, ENST00000362449, ENST00000363675, ENST00000364923, ENST00000376775, ENST00000381357, ENST00000381871, ENST00000382864, ENST00000399966, ENST00000400109, ENST00000401964, ENST00000403074, ENST00000405668, ENST00000405850, ENST00000409786, ENST00000410966, ENST00000411010, ENST00000411473, ENST00000411526, ENST00000411559, ENST00000412242, ENST0000…
M66	violet	ENST00000326989, ENST00000335388, ENST00000358073, ENST00000359695, ENST00000366441, ENST00000371707, ENST00000392354, ENST00000399206, ENST00000399242, ENST00000411606, ENST00000413088, ENST00000415144, ENST00000416411, ENST00000416679, ENST00000417290, ENST00000421185, ENST00000421295, ENST00000421987, ENST00000422524, ENST00000422847, ENST00000423747, ENST00000424968, ENST00000426101, ENST0000…
M67	orangered3	ENST00000327215, ENST00000362860, ENST00000365026, ENST00000382265, ENST00000382641, ENST00000398948, ENST00000401037, ENST00000402650, ENST00000410247, ENST00000412493, ENST00000412509, ENST00000415445, ENST00000417305, ENST00000419382, ENST00000419957, ENST00000420766, ENST00000422357, ENST00000423919, ENST00000423984, ENST00000425090, ENST00000425356, ENST00000427045, ENST00000428687, ENST0000…
M68	mediumpurple3	ENST00000328088, ENST00000332440, ENST00000335507, ENST00000362327, ENST00000379848, ENST00000382215, ENST00000403786, ENST00000403917, ENST00000404462, ENST00000411373, ENST00000412938, ENST00000413177, ENST00000413244, ENST00000413452, ENST00000413563, ENST00000414106, ENST00000414660, ENST00000416956, ENST00000418941, ENST00000420734, ENST00000421538, ENST00000422644, ENST00000425110, ENST0000…
M69	darkolivegreen4	ENST00000328411, ENST00000373137, ENST00000384034, ENST00000413274, ENST00000414354, ENST00000417149, ENST00000417926, ENST00000420579, ENST00000422362, ENST00000423256, ENST00000424989, ENST00000426785, ENST00000426892, ENST00000428516, ENST00000428785, ENST00000429561, ENST00000430677, ENST00000433230, ENST00000438275, ENST00000438978, ENST00000440356, ENST00000444438, ENST00000444467, ENST0000…
M70	yellow3	ENST00000330148, ENST00000378140, ENST00000407947, ENST00000410454, ENST00000412357, ENST00000412741, ENST00000413794, ENST00000416050, ENST00000418902, ENST00000419784, ENST00000423842, ENST00000424194, ENST00000424245, ENST00000427213, ENST00000427532, ENST00000428176, ENST00000428283, ENST00000430460, ENST00000430520, ENST00000431422, ENST00000432405, ENST00000433673, ENST00000434988, ENST0000…
M71	honeydew1	ENST00000330551, ENST00000363373, ENST00000379317, ENST00000407698, ENST00000407765, ENST00000413723, ENST00000415222, ENST00000417232, ENST00000418372, ENST00000419064, ENST00000419299, ENST00000419331, ENST00000419877, ENST00000419889, ENST00000419902, ENST00000421941, ENST00000422374, ENST00000425003, ENST00000425333, ENST00000425727, ENST00000426943, ENST00000427949, ENST00000428078, ENST0000…
M72	salmon	ENST00000331944, ENST00000359760, ENST00000365347, ENST00000381279, ENST00000382840, ENST00000398275, ENST00000398832, ENST00000398957, ENST00000402221, ENST00000405282, ENST00000406085, ENST00000409873, ENST00000410852, ENST00000411409, ENST00000411675, ENST00000412996, ENST00000413412, ENST00000414608, ENST00000415020, ENST00000415129, ENST00000415244, ENST00000416092, ENST00000417473, ENST0000…
M73	coral	ENST00000332473, ENST00000366278, ENST00000373604, ENST00000402485, ENST00000412497, ENST00000415121, ENST00000415982, ENST00000416656, ENST00000419035, ENST00000419251, ENST00000420237, ENST00000423704, ENST00000424333, ENST00000427273, ENST00000431844, ENST00000433486, ENST00000435177, ENST00000435692, ENST00000438298, ENST00000441356, ENST00000446002, ENST00000446880, ENST00000447359, ENST0000…
M74	skyblue2	ENST00000333487, ENST00000354746, ENST00000367563, ENST00000371629, ENST00000391141, ENST00000402555, ENST00000406908, ENST00000411753, ENST00000412224, ENST00000415423, ENST00000415892, ENST00000418620, ENST00000419183, ENST00000422480, ENST00000423593, ENST00000424244, ENST00000425077, ENST00000425586, ENST00000425802, ENST00000425837, ENST00000425963, ENST00000427317, ENST00000427515, ENST0000…
M75	lightcoral	ENST00000334441, ENST00000392630, ENST00000394346, ENST00000394864, ENST00000403509, ENST00000404327, ENST00000411194, ENST00000413291, ENST00000415212, ENST00000416824, ENST00000417218, ENST00000417526, ENST00000417805, ENST00000418775, ENST00000419499, ENST00000420064, ENST00000420877, ENST00000420902, ENST00000423228, ENST00000424148, ENST00000424255, ENST00000427296, ENST00000428790, ENST0000…
M76	plum1	ENST00000334569, ENST00000362058, ENST00000382045, ENST00000392864, ENST00000398554, ENST00000400982, ENST00000401499, ENST00000402340, ENST00000403590, ENST00000407695, ENST00000411450, ENST00000411908, ENST00000414053, ENST00000416437, ENST00000417250, ENST00000417643, ENST00000418010, ENST00000418553, ENST00000418602, ENST00000418634, ENST00000420539, ENST00000421261, ENST00000421878, ENST0000…
M77	steelblue	ENST00000335142, ENST00000378479, ENST00000391249, ENST00000401880, ENST00000408706, ENST00000410513, ENST00000411791, ENST00000413311, ENST00000414282, ENST00000416260, ENST00000417161, ENST00000418756, ENST00000419364, ENST00000420825, ENST00000421072, ENST00000422293, ENST00000424404, ENST00000424628, ENST00000424978, ENST00000425910, ENST00000427630, ENST00000428276, ENST00000429055, ENST0000…
M78	magenta3	ENST00000335648, ENST00000364912, ENST00000412348, ENST00000413989, ENST00000418968, ENST00000421648, ENST00000425966, ENST00000426037, ENST00000426194, ENST00000428945, ENST00000429614, ENST00000430152, ENST00000432677, ENST00000433126, ENST00000434628, ENST00000435301, ENST00000440034, ENST00000441277, ENST00000441973, ENST00000453934, ENST00000455456, ENST00000455607, ENST00000456572, ENST0000…
M79	green4	ENST00000337335, ENST00000407795, ENST00000413050, ENST00000414744, ENST00000414981, ENST00000415647, ENST00000418165, ENST00000418282, ENST00000421867, ENST00000425712, ENST00000427015, ENST00000427046, ENST00000427259, ENST00000429821, ENST00000430404, ENST00000432368, ENST00000435485, ENST00000444220, ENST00000448672, ENST00000451140, ENST00000451368, ENST00000455207, ENST00000458352, ENST0000…
M80	darkgreen	ENST00000338274, ENST00000340301, ENST00000364096, ENST00000366397, ENST00000379053, ENST00000391666, ENST00000394921, ENST00000400072, ENST00000401460, ENST00000404698, ENST00000411847, ENST00000411981, ENST00000412446, ENST00000413665, ENST00000414548, ENST00000415864, ENST00000416221, ENST00000416330, ENST00000417539, ENST00000418945, ENST00000419815, ENST00000420691, ENST00000421360, ENST0000…
M81	darkolivegreen2	ENST00000338711, ENST00000363046, ENST00000363352, ENST00000370624, ENST00000406773, ENST00000408198, ENST00000410136, ENST00000411666, ENST00000412240, ENST00000412680, ENST00000414438, ENST00000416664, ENST00000417083, ENST00000417885, ENST00000421509, ENST00000425108, ENST00000425150, ENST00000425384, ENST00000429526, ENST00000431226, ENST00000433066, ENST00000434479, ENST00000437829, ENST0000…
M82	lightsteelblue1	ENST00000339021, ENST00000366110, ENST00000372490, ENST00000401524, ENST00000411328, ENST00000413029, ENST00000413501, ENST00000414223, ENST00000414479, ENST00000415381, ENST00000415611, ENST00000416607, ENST00000418402, ENST00000418474, ENST00000418747, ENST00000418813, ENST00000419030, ENST00000419428, ENST00000419865, ENST00000420367, ENST00000422600, ENST00000423096, ENST00000423323, ENST0000…
M83	greenyellow	ENST00000339626, ENST00000356684, ENST00000365097, ENST00000366189, ENST00000366304, ENST00000393264, ENST00000397592, ENST00000397758, ENST00000401555, ENST00000402994, ENST00000404861, ENST00000404891, ENST00000409758, ENST00000411521, ENST00000411992, ENST00000414512, ENST00000415434, ENST00000415774, ENST00000416463, ENST00000417272, ENST00000419096, ENST00000419244, ENST00000419465, ENST0000…
M84	blueviolet	ENST00000340585, ENST00000357412, ENST00000397184, ENST00000408928, ENST00000411735, ENST00000412563, ENST00000413336, ENST00000415016, ENST00000415780, ENST00000416632, ENST00000417850, ENST00000417881, ENST00000420059, ENST00000421071, ENST00000422151, ENST00000422661, ENST00000425435, ENST00000428292, ENST00000429076, ENST00000430406, ENST00000436283, ENST00000436882, ENST00000438566, ENST0000…
M85	deeppink	ENST00000340898, ENST00000363838, ENST00000364946, ENST00000398460, ENST00000404225, ENST00000412635, ENST00000413240, ENST00000413586, ENST00000415295, ENST00000415499, ENST00000417542, ENST00000417685, ENST00000418957, ENST00000419083, ENST00000421363, ENST00000421505, ENST00000422284, ENST00000424306, ENST00000424524, ENST00000426911, ENST00000427340, ENST00000427619, ENST00000430922, ENST0000…
M86	magenta4	ENST00000340929, ENST00000375713, ENST00000377320, ENST00000392227, ENST00000401898, ENST00000410685, ENST00000411042, ENST00000412171, ENST00000412602, ENST00000414686, ENST00000415294, ENST00000415504, ENST00000416513, ENST00000418379, ENST00000418441, ENST00000419523, ENST00000419703, ENST00000420185, ENST00000421372, ENST00000422682, ENST00000422683, ENST00000427049, ENST00000428471, ENST0000…
M87	coral1	ENST00000341853, ENST00000344693, ENST00000406019, ENST00000411512, ENST00000411573, ENST00000413145, ENST00000413892, ENST00000413969, ENST00000413983, ENST00000414135, ENST00000416506, ENST00000418025, ENST00000418638, ENST00000419777, ENST00000421633, ENST00000421851, ENST00000422564, ENST00000425761, ENST00000426250, ENST00000426593, ENST00000426615, ENST00000427300, ENST00000427308, ENST0000…
M88	royalblue	ENST00000342584, ENST00000363187, ENST00000364558, ENST00000366220, ENST00000366360, ENST00000372387, ENST00000393996, ENST00000399894, ENST00000404904, ENST00000405292, ENST00000405321, ENST00000410465, ENST00000411080, ENST00000412178, ENST00000412257, ENST00000412643, ENST00000412685, ENST00000412713, ENST00000414039, ENST00000414059, ENST00000414531, ENST00000415679, ENST00000417497, ENST0000…
M89	firebrick3	ENST00000343999, ENST00000381106, ENST00000381361, ENST00000392516, ENST00000401435, ENST00000402023, ENST00000414409, ENST00000414816, ENST00000415150, ENST00000421998, ENST00000426049, ENST00000427447, ENST00000428272, ENST00000428865, ENST00000429328, ENST00000430125, ENST00000433669, ENST00000435439, ENST00000441386, ENST00000443948, ENST00000445039, ENST00000446318, ENST00000447552, ENST0000…
M90	sienna3	ENST00000354333, ENST00000356906, ENST00000366152, ENST00000379063, ENST00000381108, ENST00000399702, ENST00000403318, ENST00000404151, ENST00000407121, ENST00000414156, ENST00000415252, ENST00000417072, ENST00000418746, ENST00000419814, ENST00000419846, ENST00000419987, ENST00000420134, ENST00000422226, ENST00000424331, ENST00000426223, ENST00000428576, ENST00000429681, ENST00000430048, ENST0000…
M91	darkorange2	ENST00000354425, ENST00000370257, ENST00000396724, ENST00000400540, ENST00000400768, ENST00000403720, ENST00000404414, ENST00000407635, ENST00000407987, ENST00000408117, ENST00000412069, ENST00000413296, ENST00000413691, ENST00000413805, ENST00000415824, ENST00000417120, ENST00000418963, ENST00000421426, ENST00000421824, ENST00000422934, ENST00000424582, ENST00000425094, ENST00000427149, ENST0000…
M92	darkslateblue	ENST00000354451, ENST00000363217, ENST00000364938, ENST00000382966, ENST00000390930, ENST00000393073, ENST00000397627, ENST00000398689, ENST00000402215, ENST00000405359, ENST00000406333, ENST00000415181, ENST00000416095, ENST00000420644, ENST00000421629, ENST00000422457, ENST00000422956, ENST00000423708, ENST00000424002, ENST00000425754, ENST00000426018, ENST00000427085, ENST00000428741, ENST0000…
M93	palevioletred1	ENST00000354541, ENST00000412772, ENST00000413227, ENST00000420823, ENST00000421305, ENST00000421894, ENST00000422238, ENST00000422506, ENST00000429010, ENST00000430772, ENST00000431369, ENST00000431770, ENST00000431953, ENST00000432413, ENST00000433606, ENST00000434037, ENST00000438689, ENST00000442456, ENST00000444669, ENST00000445174, ENST00000453988, ENST00000461151, ENST00000467342, ENST0000…
M94	lightgreen	ENST00000356672, ENST00000371086, ENST00000380722, ENST00000392337, ENST00000397433, ENST00000400385, ENST00000405355, ENST00000409912, ENST00000410230, ENST00000414065, ENST00000414466, ENST00000415124, ENST00000415584, ENST00000416630, ENST00000418049, ENST00000418278, ENST00000418855, ENST00000419128, ENST00000419853, ENST00000420395, ENST00000421933, ENST00000423083, ENST00000424283, ENST0000…
M95	mediumpurple1	ENST00000357168, ENST00000364845, ENST00000365536, ENST00000367356, ENST00000374555, ENST00000397112, ENST00000398216, ENST00000410167, ENST00000415330, ENST00000416200, ENST00000416376, ENST00000420563, ENST00000422042, ENST00000425076, ENST00000425104, ENST00000425578, ENST00000436432, ENST00000436893, ENST00000437249, ENST00000438619, ENST00000439529, ENST00000439804, ENST00000440326, ENST0000…
M96	blue2	ENST00000357401, ENST00000364814, ENST00000390329, ENST00000395991, ENST00000400946, ENST00000402902, ENST00000407271, ENST00000407896, ENST00000412654, ENST00000416398, ENST00000418510, ENST00000419108, ENST00000419459, ENST00000420403, ENST00000424313, ENST00000424552, ENST00000424904, ENST00000427439, ENST00000427584, ENST00000429552, ENST00000431134, ENST00000432070, ENST00000432133, ENST0000…
M97	paleturquoise	ENST00000361350, ENST00000362849, ENST00000364742, ENST00000377597, ENST00000379514, ENST00000400940, ENST00000403109, ENST00000404494, ENST00000408988, ENST00000410642, ENST00000411687, ENST00000413269, ENST00000414800, ENST00000415675, ENST00000416278, ENST00000416930, ENST00000417110, ENST00000417338, ENST00000417346, ENST00000417933, ENST00000418050, ENST00000420520, ENST00000420776, ENST0000…
M98	darkolivegreen	ENST00000362348, ENST00000376482, ENST00000380612, ENST00000396885, ENST00000399492, ENST00000400178, ENST00000405542, ENST00000406706, ENST00000411337, ENST00000412037, ENST00000413074, ENST00000413352, ENST00000413721, ENST00000413960, ENST00000413977, ENST00000414300, ENST00000414584, ENST00000414784, ENST00000414828, ENST00000415988, ENST00000416395, ENST00000416749, ENST00000417973, ENST0000…
M99	darkturquoise	ENST00000363328, ENST00000363618, ENST00000389640, ENST00000402896, ENST00000405809, ENST00000407120, ENST00000407586, ENST00000410830, ENST00000411500, ENST00000411670, ENST00000412553, ENST00000413121, ENST00000413234, ENST00000413904, ENST00000414401, ENST00000415067, ENST00000416854, ENST00000417053, ENST00000417557, ENST00000417578, ENST00000417801, ENST00000418078, ENST00000418192, ENST0000…
M100	plum3	ENST00000363673, ENST00000370535, ENST00000393214, ENST00000401954, ENST00000403062, ENST00000410099, ENST00000411108, ENST00000411291, ENST00000411350, ENST00000412445, ENST00000412871, ENST00000415276, ENST00000415528, ENST00000416873, ENST00000420029, ENST00000421534, ENST00000422609, ENST00000422930, ENST00000425552, ENST00000428006, ENST00000429340, ENST00000430483, ENST00000431026, ENST0000…
M101	antiquewhite4	ENST00000363913, ENST00000365328, ENST00000383461, ENST00000399358, ENST00000405197, ENST00000406493, ENST00000411389, ENST00000411843, ENST00000411999, ENST00000412393, ENST00000412674, ENST00000414364, ENST00000414515, ENST00000414541, ENST00000415266, ENST00000415815, ENST00000417011, ENST00000417409, ENST00000417843, ENST00000418273, ENST00000418326, ENST00000418387, ENST00000419532, ENST0000…
M102	lightslateblue	ENST00000364140, ENST00000412744, ENST00000413920, ENST00000413955, ENST00000414452, ENST00000415393, ENST00000415964, ENST00000416198, ENST00000416249, ENST00000417106, ENST00000417692, ENST00000420845, ENST00000424336, ENST00000424879, ENST00000425197, ENST00000426714, ENST00000426725, ENST00000426764, ENST00000428222, ENST00000433514, ENST00000434540, ENST00000436493, ENST00000436665, ENST0000…
M103	palevioletred3	ENST00000364478, ENST00000366099, ENST00000378417, ENST00000398900, ENST00000399541, ENST00000402553, ENST00000404404, ENST00000409162, ENST00000410411, ENST00000412067, ENST00000412154, ENST00000412606, ENST00000412798, ENST00000413670, ENST00000415889, ENST00000417893, ENST00000420695, ENST00000422665, ENST00000422764, ENST00000423600, ENST00000425324, ENST00000427458, ENST00000427780, ENST0000…
M104	thistle	ENST00000364694, ENST00000365612, ENST00000369655, ENST00000398621, ENST00000399343, ENST00000412297, ENST00000413525, ENST00000415560, ENST00000417835, ENST00000419160, ENST00000419199, ENST00000421086, ENST00000421378, ENST00000421762, ENST00000422040, ENST00000422992, ENST00000427953, ENST00000428294, ENST00000428667, ENST00000428891, ENST00000428948, ENST00000429282, ENST00000431956, ENST0000…
M105	firebrick4	ENST00000364713, ENST00000366105, ENST00000366136, ENST00000392471, ENST00000401043, ENST00000405880, ENST00000406984, ENST00000410405, ENST00000412084, ENST00000412546, ENST00000412589, ENST00000415019, ENST00000416575, ENST00000416593, ENST00000417221, ENST00000418848, ENST00000420268, ENST00000423099, ENST00000424759, ENST00000424937, ENST00000425044, ENST00000427732, ENST00000429878, ENST0000…
M106	salmon4	ENST00000366209, ENST00000371743, ENST00000400430, ENST00000404566, ENST00000405396, ENST00000412108, ENST00000412499, ENST00000414132, ENST00000414775, ENST00000414798, ENST00000415809, ENST00000416738, ENST00000417100, ENST00000417315, ENST00000417381, ENST00000418060, ENST00000418309, ENST00000419134, ENST00000420424, ENST00000420459, ENST00000420472, ENST00000420870, ENST00000421951, ENST0000…
M107	floralwhite	ENST00000366234, ENST00000379462, ENST00000383686, ENST00000395613, ENST00000402289, ENST00000406795, ENST00000411270, ENST00000411956, ENST00000412712, ENST00000412740, ENST00000413606, ENST00000413842, ENST00000414175, ENST00000415549, ENST00000415965, ENST00000417262, ENST00000419801, ENST00000419851, ENST00000420912, ENST00000422408, ENST00000422958, ENST00000423543, ENST00000423546, ENST0000…
M108	navajowhite	ENST00000366264, ENST00000404100, ENST00000412811, ENST00000414189, ENST00000414565, ENST00000416061, ENST00000417197, ENST00000419323, ENST00000419734, ENST00000420830, ENST00000423082, ENST00000423198, ENST00000424528, ENST00000429539, ENST00000429953, ENST00000431244, ENST00000431260, ENST00000433766, ENST00000435697, ENST00000436756, ENST00000443910, ENST00000446878, ENST00000447147, ENST0000…
M109	yellowgreen	ENST00000366424, ENST00000376617, ENST00000377186, ENST00000406553, ENST00000407696, ENST00000407837, ENST00000411037, ENST00000412749, ENST00000413041, ENST00000413324, ENST00000413745, ENST00000414898, ENST00000415226, ENST00000415336, ENST00000415386, ENST00000416022, ENST00000416794, ENST00000417887, ENST00000417922, ENST00000419324, ENST00000421114, ENST00000421323, ENST00000421624, ENST0000…
M110	lightpink4	ENST00000366451, ENST00000376678, ENST00000378256, ENST00000397284, ENST00000399093, ENST00000408017, ENST00000411964, ENST00000412115, ENST00000414201, ENST00000416920, ENST00000420471, ENST00000420617, ENST00000421881, ENST00000422194, ENST00000422931, ENST00000423737, ENST00000424332, ENST00000424477, ENST00000424566, ENST00000426282, ENST00000426527, ENST00000428142, ENST00000429271, ENST0000…
M111	plum4	ENST00000378334, ENST00000409845, ENST00000411196, ENST00000412822, ENST00000413722, ENST00000414876, ENST00000415451, ENST00000415627, ENST00000419168, ENST00000419899, ENST00000420866, ENST00000421483, ENST00000421848, ENST00000422294, ENST00000424751, ENST00000425254, ENST00000426489, ENST00000427832, ENST00000428449, ENST00000431691, ENST00000432359, ENST00000433232, ENST00000433356, ENST0000…
M112	lavenderblush1	ENST00000379928, ENST00000412495, ENST00000413972, ENST00000414190, ENST00000417917, ENST00000420084, ENST00000422246, ENST00000423028, ENST00000429067, ENST00000432125, ENST00000433656, ENST00000434081, ENST00000435348, ENST00000436337, ENST00000439549, ENST00000446521, ENST00000447413, ENST00000448373, ENST00000448636, ENST00000450455, ENST00000451364, ENST00000454699, ENST00000455424, ENST0000…
M113	orangered1	ENST00000382084, ENST00000403623, ENST00000411266, ENST00000412295, ENST00000413478, ENST00000416989, ENST00000417071, ENST00000418598, ENST00000418743, ENST00000421490, ENST00000422744, ENST00000424364, ENST00000425901, ENST00000427886, ENST00000429926, ENST00000431616, ENST00000431767, ENST00000435789, ENST00000437768, ENST00000438154, ENST00000439514, ENST00000439960, ENST00000440013, ENST0000…
M114	thistle4	ENST00000382086, ENST00000382377, ENST00000397751, ENST00000402100, ENST00000408886, ENST00000411853, ENST00000413039, ENST00000415114, ENST00000416179, ENST00000419931, ENST00000421048, ENST00000424083, ENST00000424604, ENST00000425884, ENST00000426539, ENST00000427109, ENST00000427509, ENST00000428088, ENST00000432801, ENST00000434409, ENST00000436355, ENST00000437897, ENST00000442072, ENST0000…
M115	salmon1	ENST00000383038, ENST00000389897, ENST00000399556, ENST00000400619, ENST00000406819, ENST00000411074, ENST00000414475, ENST00000414742, ENST00000419211, ENST00000427302, ENST00000429269, ENST00000430050, ENST00000431097, ENST00000431663, ENST00000433474, ENST00000436681, ENST00000437783, ENST00000438113, ENST00000438505, ENST00000442166, ENST00000442611, ENST00000442984, ENST00000444200, ENST0000…
M116	grey	ENST00000395539, ENST00000404439, ENST00000411969, ENST00000414297, ENST00000415880, ENST00000418837, ENST00000419253, ENST00000421004, ENST00000422239, ENST00000425879, ENST00000432707, ENST00000435620, ENST00000436880, ENST00000437194, ENST00000437242, ENST00000437568, ENST00000442564, ENST00000442751, ENST00000443493, ENST00000448892, ENST00000452561, ENST00000452787, ENST00000452844, ENST0000…
M117	lightpink2	ENST00000411989, ENST00000415246, ENST00000417947, ENST00000418695, ENST00000421318, ENST00000423112, ENST00000423440, ENST00000426157, ENST00000426534, ENST00000427102, ENST00000427421, ENST00000428335, ENST00000431399, ENST00000432910, ENST00000433530, ENST00000438602, ENST00000439695, ENST00000439992, ENST00000447289, ENST00000447424, ENST00000454926, ENST00000455703, ENST00000471299, ENST0000…
M118	darkseagreen2	ENST00000412298, ENST00000414600, ENST00000416478, ENST00000418362, ENST00000419531, ENST00000423408, ENST00000424397, ENST00000428480, ENST00000429337, ENST00000432535, ENST00000439057, ENST00000441095, ENST00000453433, ENST00000455576, ENST00000465933, ENST00000466206, ENST00000470996, ENST00000478775, ENST00000478808, ENST00000502245, ENST00000503496, ENST00000519814, ENST00000522168, ENST0000…

## Sheet: S8
Table S8 GO and KEGG pathway enrichment analyses on linearly co-expressed mRNAs with M92 lncRNAs
KEGG, Kyoto Encyclopedia of Genes and Genomes
GO												KEGG
	ONTOLOGY	ID	Description	GeneRatio	BgRatio	pvalue	p.adjust	qvalue	geneID	Count		Gene Set	Description	Size	Expect	Ratio	P Value	FDR
GO:0002181	BP	GO:0002181	cytoplasmic translation	64/1325	148/18723	1.07904e-34	5.80094e-31	5.33729e-31	RPS20/RPL18/RPL31/RPS5/RPL6/RPLP0/RPL3/RPS16/RPL18A/EIF3A/RPL28/RPL19/DRG2/DPH1/RPS13/RPS12/RPL24/EIF4G1/RPS25/RPL5/RPS10/RPL36/EIF3G/RPL27/UNK/RPS15A/DHX9/RPL35/RPS6/RPLP1/RPS24/RPS2/RPS11/RPL13A/RPL11/RPS8/RPS27A/RPL32/RPL10/RPL7A/RPL30/RPL8/RPL29/RPS14/RPL27A/RPL13/EEF2/RPSA/RPS9/RPS21/RPL38/RPLP2/EIF3K/RPL35A/RPS23/RPL37A/RPL12/RPS4X/RPL23A/RPL10A/MTOR/UBA52/RPL41/RPS18	64		hsa03010	Ribosome	153	12.987	4.6199	<2.2e-16	<2.2e-16
GO:0042254	BP	GO:0042254	ribosome biogenesis	68/1325	299/18723	3.31927e-18	8.92219e-15	8.20907e-15	TSR3/USP36/WDR18/RPS5/NOP14/RPL6/RPLP0/PES1/RPL3/NOP56/PIH1D1/ERCC2/RPS16/FBL/DDX49/FTSJ3/RPL24/RRP9/RPS25/FASTKD2/RPL5/DDX54/KRI1/GNL3L/NSUN5/RPL27/TRAF7/DHX30/MYBBP1A/NAT10/DDX56/RPL35/RPS6/RPS24/WDR12/NOB1/EIF4A3/RPL11/RPS8/ABT1/RPL10/SURF6/REXO4/RPL7A/DHX37/RPUSD3/RPS14/NOL6/METTL17/RPSA/RPS21/RPL38/SART1/RRS1/RPL35A/TBL3/NOC4L/DDX51/NOC2L/NOP9/RPL23A/RPL10A/WDR46/PWP2/MRPL20/PRKDC/BOP1/AATF	68		hsa04142	Lysosome	123	10.441	3.0649	5.04e-09	8.22e-07
GO:0022613	BP	GO:0022613	ribonucleoprotein complex biogenesis	87/1325	463/18723	2.61387e-17	4.68405e-14	4.30967e-14	TSR3/USP36/WDR18/XAB2/RPS5/NOP14/RPL6/RPLP0/SF3A1/PES1/RPL3/PRPF6/NOP56/PIH1D1/ERCC2/SF3A2/RPS16/FBL/PRPF31/DDX49/EIF3A/FTSJ3/PRPF19/RPL24/RRP9/RPS25/FASTKD2/RPL5/DDX54/SNRPB/KRI1/GNL3L/NSUN5/EIF3G/RPL27/TRAF7/DHX30/MYBBP1A/PRMT7/NAT10/DHX9/DDX56/RPL35/RPS6/RPS24/WDR12/NOB1/EIF4A3/RPL13A/RPL11/RPS8/SNRNP200/ABT1/RPL10/SURF6/REXO4/RPL7A/DHX37/RPUSD3/RPS14/NOL6/METTL17/RPSA/SF1/RPS21/RPL38/DDX23/SA…	87		hsa04714	Thermogenesis	229	19.438	1.9549	4.0012e-05	0.0038672
GO:0016570	BP	GO:0016570	histone modification	78/1325	463/18723	5.20377e-13	6.99386e-10	6.43487e-10	CREBBP/PAF1/MED24/KDM5D/USP36/KDM4A/SIRT2/MBD3/SREBF1/SIRT6/SRCAP/MT3/KDM2B/SETD1A/SMARCB1/EP300/MAPK3/KAT8/RNF40/PIH1D1/FBL/MIER2/TRIM37/HDAC5/SUPT6H/PHF1/PHF19/PKN1/PRMT1/DNMT1/PRMT7/MEN1/CDK9/SETD1B/BRD4/OGT/INCENP/CXXC1/BRPF1/SKI/PINK1/CTBP1/MCM3AP/PRMT2/CRTC2/LMNA/SAP30BP/TAF6L/RPS6KA4/APBB1/TAF10/PHB/KMT2D/DDB1/TADA3/ASXL1/HCFC1/KAT5/KDM2A/BRMS1/SGF29/EHMT1/MTA1/RUVBL2/EP400/UTY/NELFA/NAP1L…	78		hsa03040	Spliceosome	134	11.374	2.2858	4.7451e-05	0.0038672
GO:0006364	BP	GO:0006364	rRNA processing	49/1325	225/18723	9.82591e-13	1.05648e-09	9.72041e-10	TSR3/USP36/WDR18/NOP14/PES1/NOP56/PIH1D1/ERCC2/RPS16/FBL/DDX49/FTSJ3/RRP9/RPS25/RPL5/DDX54/KRI1/NSUN5/RPL27/NAT10/DDX56/RPL35/RPS6/RPS24/WDR12/NOB1/EIF4A3/RPL11/RPS8/ABT1/REXO4/RPL7A/DHX37/RPUSD3/RPS14/NOL6/RPS21/SART1/RRS1/RPL35A/TBL3/NOC4L/DDX51/NOP9/RPL10A/WDR46/PWP2/PRKDC/BOP1	49		hsa05016	Huntington disease	193	16.383	1.9533	0.000164	0.010693
GO:0042274	BP	GO:0042274	ribosomal small subunit biogenesis	26/1325	73/18723	1.64671e-12	1.47546e-09	1.35753e-09	TSR3/RPS5/NOP14/ERCC2/RPS16/RPS25/KRI1/NAT10/RPS6/RPS24/NOB1/RPS8/ABT1/SURF6/DHX37/RPS14/METTL17/RPSA/RPS21/RPL38/RRS1/TBL3/NOP9/WDR46/PWP2/PRKDC	26		hsa05010	Alzheimer disease	171	14.515	1.9979	0.00022119	0.012018
GO:0034660	BP	GO:0034660	ncRNA metabolic process	78/1325	485/18723	5.89219e-12	3.76555e-09	3.46459e-09	TSR3/USP36/WDR18/SRRT/NOP14/KHSRP/PES1/RTCB/TRMU/NOP56/USB1/INTS9/SARS2/PIH1D1/ERCC2/TRMT1/RPS16/FBL/DDX49/PTCD1/FTSJ3/RRP9/RPS25/RPL5/DDX54/AARS2/DGCR8/KRI1/NSUN5/LRRC47/RPL27/CARS2/NAT10/DDX56/RPL35/RPS6/VARS2/RPS24/WDR12/NOB1/EIF4A3/DUS3L/RPL11/RPS8/DIS3L2/ABT1/MEPCE/REXO4/RPL7A/TRPT1/DHX37/RPUSD3/RPS14/INTS1/NOL6/TRMT61A/DUS1L/PUSL1/RPS21/CTU2/HRAS/SART1/DALRD3/RRS1/FARSA/RPL35A/TBL3/NOC4L/DD…	78		hsa04330	Notch signaling pathway	48	4.0744	2.9452	0.00050665	0.023595
GO:0034470	BP	GO:0034470	ncRNA processing	68/1325	395/18723	6.05813e-12	3.76555e-09	3.46459e-09	TSR3/USP36/WDR18/SRRT/NOP14/PES1/RTCB/TRMU/NOP56/USB1/INTS9/PIH1D1/ERCC2/TRMT1/RPS16/FBL/DDX49/PTCD1/FTSJ3/RRP9/RPS25/RPL5/DDX54/AARS2/DGCR8/KRI1/NSUN5/RPL27/NAT10/DDX56/RPL35/RPS6/RPS24/WDR12/NOB1/EIF4A3/DUS3L/RPL11/RPS8/ABT1/REXO4/RPL7A/TRPT1/DHX37/RPUSD3/RPS14/INTS1/NOL6/TRMT61A/DUS1L/PUSL1/RPS21/CTU2/SART1/DALRD3/RRS1/RPL35A/TBL3/NOC4L/DDX51/NOP9/RPL10A/QTRT1/WDR46/RPP21/PWP2/PRKDC/BOP1	68		hsa03020	RNA polymerase	31	2.6314	3.4202	0.00079173	0.032263
GO:0016072	BP	GO:0016072	rRNA metabolic process	49/1325	236/18723	6.30394e-12	3.76555e-09	3.46459e-09	TSR3/USP36/WDR18/NOP14/PES1/NOP56/PIH1D1/ERCC2/RPS16/FBL/DDX49/FTSJ3/RRP9/RPS25/RPL5/DDX54/KRI1/NSUN5/RPL27/NAT10/DDX56/RPL35/RPS6/RPS24/WDR12/NOB1/EIF4A3/RPL11/RPS8/ABT1/REXO4/RPL7A/DHX37/RPUSD3/RPS14/NOL6/RPS21/SART1/RRS1/RPL35A/TBL3/NOC4L/DDX51/NOP9/RPL10A/WDR46/PWP2/PRKDC/BOP1	49		hsa04140	Autophagy	128	10.865	2.0248	0.001029	0.037273
GO:0000027	BP	GO:0000027	ribosomal large subunit assembly	15/1325	27/18723	4.00172e-11	2.15132e-08	1.97938e-08	RPL6/RPLP0/RPL3/RPL24/FASTKD2/RPL5/TRAF7/DHX30/RPL11/RPL10/RPL38/RRS1/RPL23A/MRPL20/BOP1	15
GO:0042273	BP	GO:0042273	ribosomal large subunit biogenesis	24/1325	72/18723	5.93581e-11	2.85845e-08	2.62998e-08	RPL6/RPLP0/PES1/RPL3/FTSJ3/RPL24/FASTKD2/RPL5/TRAF7/DHX30/RPL35/WDR12/RPL11/RPL10/SURF6/RPL7A/RPL38/RRS1/RPL35A/NOC2L/RPL23A/RPL10A/MRPL20/BOP1	24
GO:0042255	BP	GO:0042255	ribosome assembly	22/1325	61/18723	6.38046e-11	2.85845e-08	2.62998e-08	RPS5/RPL6/RPLP0/RPL3/RPL24/FASTKD2/RPL5/TRAF7/DHX30/RPL11/ABT1/RPL10/DHX37/RPS14/RPSA/RPL38/RRS1/RPL23A/PWP2/MRPL20/PRKDC/BOP1	22
GO:0071826	BP	GO:0071826	ribonucleoprotein complex subunit organization	43/1325	227/18723	2.48433e-09	1.02737e-06	9.45254e-07	XAB2/RPS5/RPL6/RPLP0/SF3A1/RPL3/PRPF6/PIH1D1/SF3A2/PRPF31/EIF3A/PRPF19/RPL24/FASTKD2/RPL5/SNRPB/EIF3G/TRAF7/DHX30/PRMT7/DHX9/RPL13A/RPL11/SNRNP200/ABT1/RPL10/RPS14/VCP/RPSA/SF1/RPL38/DDX23/SART1/EIF3K/RRS1/PUF60/RUVBL2/RPL23A/LSM2/PWP2/MRPL20/PRKDC/BOP1	43
GO:0022618	BP	GO:0022618	ribonucleoprotein complex assembly	42/1325	220/18723	2.98178e-09	1.14501e-06	1.05349e-06	XAB2/RPS5/RPL6/RPLP0/SF3A1/RPL3/PRPF6/PIH1D1/SF3A2/PRPF31/EIF3A/PRPF19/RPL24/FASTKD2/RPL5/SNRPB/EIF3G/TRAF7/DHX30/PRMT7/DHX9/RPL13A/RPL11/SNRNP200/ABT1/RPL10/RPS14/RPSA/SF1/RPL38/DDX23/SART1/EIF3K/RRS1/PUF60/RUVBL2/RPL23A/LSM2/PWP2/MRPL20/PRKDC/BOP1	42
GO:0030490	BP	GO:0030490	maturation of SSU-rRNA	17/1325	50/18723	2.64756e-08	9.48885e-06	8.73044e-06	TSR3/NOP14/ERCC2/RPS16/KRI1/NAT10/NOB1/RPS8/ABT1/DHX37/RPS14/RPS21/RRS1/TBL3/NOP9/WDR46/PWP2	17
GO:0018205	BP	GO:0018205	peptidyl-lysine modification	57/1325	376/18723	3.73749e-08	1.21059e-05	1.11383e-05	CREBBP/MED24/HMG20B/KDM4A/SIRT2/MBD3/SRCAP/SETD1A/SMARCB1/EP300/MAPK3/KAT8/PIH1D1/PIAS4/SUPT6H/PHF1/PHF19/POR/DOHH/GNL3L/TRIM28/DNMT1/MEN1/BLOC1S1/SETD1B/CBX4/BRD4/OGT/CXXC1/BRPF1/CTBP1/MCM3AP/CRTC2/LMNA/TAF6L/RPS6KA4/APBB1/TAF10/KMT2D/TADA3/HCFC1/KAT5/SGF29/EHMT1/RUVBL2/EP400/NELFA/NAP1L2/MCRS1/NOC2L/TRRAP/ZNF335/LDB1/NELFE/EHMT2/TRIM27/KMT2B	57
GO:0008380	BP	GO:0008380	RNA splicing	63/1325	434/18723	3.82813e-08	1.21059e-05	1.11383e-05	SNRNP40/U2AF2/YBX1/GPKOW/FAM50A/XAB2/SNRPA/SF3B2/KHSRP/PCBP4/SF3A1/RTCB/ZMAT5/ACIN1/PRPF6/PQBP1/USB1/SF3A2/CACTIN/PRPF31/SUGP1/SUPT6H/PRPF19/RPS13/IK/PPP2CA/TCERG1/KHDRBS1/RBM19/DDX39A/WDR83/SNRPB/RALY/RBM42/PRMT1/SCAF1/PRMT7/DHX9/DHX38/EIF4A3/SF3B4/SNRNP200/TRPT1/CCAR2/RAVER1/SNRNP25/FASTK/SF1/SF3B5/DDX23/SART1/CLK2/CLK3/PUF60/POLR2A/ARL6IP4/RBM10/ALYREF/SNRNP35/AKAP17A/LSM2/DHX16/RBM15B	63
GO:0048193	BP	GO:0048193	Golgi vesicle transport	48/1325	296/18723	5.51004e-08	1.62774e-05	1.49764e-05	OSBPL5/USE1/AP3D1/DNM2/GGA1/CCDC22/COG4/CSK/COPE/GBF1/SCAP/NRBP1/SPTBN1/SCAMP3/COPA/BBS2/ERGIC3/TMEM115/LLGL1/TBC1D14/KDELR2/SCAMP2/CSNK1D/SCYL1/SEC16A/VPS51/SEC13/TMED4/VCP/COG1/AP1G1/GOLGA2/YIF1B/VAMP5/LMAN2/RAB1B/RAB6A/BET1L/GAK/COPG1/LAMP1/CLN3/MYO18A/VPS13A/AP1G2/PDCD6/CUX1/CORO7	48
GO:0006354	BP	GO:0006354	DNA-templated transcription, elongation	23/1325	91/18723	5.75279e-08	1.62774e-05	1.49764e-05	PAF1/ARID1B/CTDP1/ERCC2/POLR2I/ELL/RECQL5/SUPT6H/TCERG1/ARID1A/ZMIZ2/GTF2F1/ADRM1/CDK9/BRD4/CCAR2/TCEA2/ALYREF/NELFA/NELFB/SUPT5H/LDB1/NELFE	23
GO:0000462	BP	GO:0000462	maturation of SSU-rRNA from tricistronic rRNA transcript (SSU-rRNA, 5.8S rRNA, LSU-rRNA)	14/1325	37/18723	9.60098e-08	2.58074e-05	2.37447e-05	NOP14/ERCC2/RPS16/KRI1/RPS8/ABT1/DHX37/RPS14/RPS21/RRS1/TBL3/NOP9/WDR46/PWP2	14
GO:0006368	BP	GO:0006368	transcription elongation from RNA polymerase II promoter	19/1325	69/18723	1.88332e-07	4.82131e-05	4.43596e-05	PAF1/ARID1B/CTDP1/POLR2I/ELL/RECQL5/SUPT6H/TCERG1/ARID1A/ZMIZ2/GTF2F1/ADRM1/CDK9/BRD4/NELFA/NELFB/SUPT5H/LDB1/NELFE	19
GO:0006475	BP	GO:0006475	internal protein amino acid acetylation	31/1325	160/18723	2.41916e-07	5.91155e-05	5.43906e-05	CREBBP/MED24/MBD3/SRCAP/SMARCB1/EP300/NAA10/MAPK3/KAT8/PIH1D1/POR/OGT/BRPF1/CTBP1/MCM3AP/CRTC2/TAF6L/RPS6KA4/APBB1/TAF10/TADA3/HCFC1/KAT5/SGF29/RUVBL2/EP400/NAP1L2/MCRS1/NOC2L/TRRAP/LDB1	31
GO:0010506	BP	GO:0010506	regulation of autophagy	48/1325	317/18723	4.56331e-07	0.000106662	9.81373e-05	CAPN1/CLEC16A/ATP6V1H/USP36/CTSA/KDM4A/SIRT2/SREBF1/ATG16L1/MT3/SPTLC1/ABL1/EP300/MAPK3/TSC2/KAT8/TFEB/DAP/ATP6V1A/EIF4G1/TMEM59/STK11/WDR24/TICAM1/TBC1D14/RPTOR/AKT1/FEZ1/SOGA1/RRAGA/EEF1A1/PINK1/UBQLN4/GOLGA2/DAPK3/SNX32/KAT5/GBA/CLN3/SUPT5H/PSAP/MTOR/EHMT2/TRIM27/PHB2/CERS1/CPTP/IKBKG	48
GO:0016236	BP	GO:0016236	macroautophagy	45/1325	291/18723	5.70088e-07	0.00012731	0.000117135	CAPN1/CLEC16A/ATP6V1H/USP36/ATG16L1/NSFL1C/SPTLC1/MCOLN1/MAPK3/NPRL3/TSC2/CDC37/ATG2A/AMBRA1/ATP6V1A/AUP1/MFN2/TBC1D14/MVB12A/AKT1/FEZ1/PINK1/UBQLN4/VPS28/TEX264/VCP/WDR81/SNX32/RAB1B/CHMP6/GBA/PACS2/HGS/CLN3/SUPT5H/TOMM7/WDR45/DDRGK1/MTOR/EHMT2/PHB2/VPS16/CERS1/PLEKHM1/IKBKG	45
GO:0018393	BP	GO:0018393	internal peptidyl-lysine acetylation	30/1325	158/18723	5.92029e-07	0.00012731	0.000117135	CREBBP/MED24/MBD3/SRCAP/SMARCB1/EP300/MAPK3/KAT8/PIH1D1/POR/OGT/BRPF1/CTBP1/MCM3AP/CRTC2/TAF6L/RPS6KA4/APBB1/TAF10/TADA3/HCFC1/KAT5/SGF29/RUVBL2/EP400/NAP1L2/MCRS1/NOC2L/TRRAP/LDB1	30
GO:0031929	BP	GO:0031929	TOR signaling	26/1325	126/18723	6.28909e-07	0.000130039	0.000119645	CLEC16A/OTUD5/ARAF/SEH1L/TELO2/NPRL3/TSC2/PIH1D1/ITFG2/STK11/WDR24/RPS6/RPTOR/AKT1/LAMTOR1/RRAGA/SEC13/PINK1/MLST8/GBA/GAS6/LAMTOR4/SZT2/MTOR/AKT1S1/PDCD6	26
GO:0016573	BP	GO:0016573	histone acetylation	29/1325	152/18723	8.18199e-07	0.00016255	0.000149558	CREBBP/MED24/MBD3/SRCAP/SMARCB1/EP300/MAPK3/KAT8/PIH1D1/OGT/BRPF1/CTBP1/MCM3AP/CRTC2/TAF6L/RPS6KA4/APBB1/TAF10/TADA3/HCFC1/KAT5/SGF29/RUVBL2/EP400/NAP1L2/MCRS1/NOC2L/TRRAP/LDB1	29
GO:0018394	BP	GO:0018394	peptidyl-lysine acetylation	31/1325	169/18723	8.46617e-07	0.00016255	0.000149558	CREBBP/MED24/MBD3/SRCAP/SMARCB1/EP300/MAPK3/KAT8/PIH1D1/POR/BLOC1S1/OGT/BRPF1/CTBP1/MCM3AP/CRTC2/TAF6L/RPS6KA4/APBB1/TAF10/TADA3/HCFC1/KAT5/SGF29/RUVBL2/EP400/NAP1L2/MCRS1/NOC2L/TRRAP/LDB1	31
GO:0031058	BP	GO:0031058	positive regulation of histone modification	21/1325	92/18723	1.33222e-06	0.000246967	0.000227228	PAF1/SREBF1/SMARCB1/MAPK3/RNF40/PIH1D1/PHF1/PHF19/DNMT1/CDK9/BRD4/OGT/PINK1/CTBP1/LMNA/SAP30BP/RPS6KA4/RUVBL2/NELFA/NAP1L2/NELFE	21
GO:0010498	BP	GO:0010498	proteasomal protein catabolic process	64/1325	490/18723	1.40314e-06	0.000251443	0.000231346	PSMB1/SIRT2/RNF126/CHFR/SIRT6/ARAF/NSFL1C/ANAPC5/MAEA/ASCC2/TRIM9/PSMA7/RNF40/PPP2CB/SGTA/FZR1/FBXW4/CCDC47/PRPF19/AUP1/GIPC1/RBCK1/PSMB2/HECTD3/CSNK1D/FEM1A/AKT1/RPL11/RHBDD1/RMND5B/OGT/ZFAND2B/PINK1/CCAR2/FBXW5/PSMD4/UBQLN4/SPSB3/UBXN1/SYVN1/ZYG11B/PSMD6/TMUB1/VCP/KLHDC2/PSMC3/ZNF598/KCTD5/DDB1/RNF187/TMEM129/USP19/KAT5/MAN1B1/GBA/SHARPIN/TMEM259/MTA1/DDRGK1/WWP2/PSMB10/CSNK1E/ZSWIM8/PSMB3	64
GO:0016571	BP	GO:0016571	histone methylation	27/1325	141/18723	1.80035e-06	0.000312215	0.000287261	CREBBP/PAF1/KDM4A/SETD1A/SMARCB1/PIH1D1/FBL/SUPT6H/PHF1/PHF19/PRMT1/DNMT1/PRMT7/MEN1/SETD1B/BRD4/OGT/CXXC1/PRMT2/LMNA/KMT2D/EHMT1/NELFA/ZNF335/NELFE/EHMT2/KMT2B	27
GO:0000466	BP	GO:0000466	maturation of 5.8S rRNA from tricistronic rRNA transcript (SSU-rRNA, 5.8S rRNA, LSU-rRNA)	10/1325	24/18723	2.38385e-06	0.000398781	0.000366908	NOP14/PES1/FTSJ3/KRI1/WDR12/ABT1/RPS21/RRS1/NOP9/BOP1	10
GO:0000478	BP	GO:0000478	endonucleolytic cleavage involved in rRNA processing	8/1325	15/18723	2.52839e-06	0.000398781	0.000366908	NOP14/KRI1/ABT1/RPS21/RRS1/TBL3/NOP9/BOP1	8
GO:0000479	BP	GO:0000479	endonucleolytic cleavage of tricistronic rRNA transcript (SSU-rRNA, 5.8S rRNA, LSU-rRNA)	8/1325	15/18723	2.52839e-06	0.000398781	0.000366908	NOP14/KRI1/ABT1/RPS21/RRS1/TBL3/NOP9/BOP1	8
GO:0031056	BP	GO:0031056	regulation of histone modification	28/1325	152/18723	2.59623e-06	0.000398781	0.000366908	PAF1/KDM4A/SREBF1/SMARCB1/MAPK3/RNF40/PIH1D1/SUPT6H/PHF1/PHF19/DNMT1/CDK9/BRD4/OGT/SKI/PINK1/CTBP1/LMNA/SAP30BP/RPS6KA4/TADA3/RUVBL2/NELFA/NAP1L2/NOC2L/ZNF335/NELFE/EHMT2	28
GO:0032006	BP	GO:0032006	regulation of TOR signaling	22/1325	104/18723	2.922e-06	0.000436352	0.000401476	CLEC16A/OTUD5/ARAF/SEH1L/TELO2/NPRL3/TSC2/PIH1D1/ITFG2/STK11/WDR24/RPTOR/LAMTOR1/RRAGA/SEC13/MLST8/GBA/GAS6/LAMTOR4/SZT2/AKT1S1/PDCD6	22
GO:0043161	BP	GO:0043161	proteasome-mediated ubiquitin-dependent protein catabolic process	55/1325	412/18723	3.96789e-06	0.000576523	0.000530444	SIRT2/RNF126/CHFR/SIRT6/ARAF/NSFL1C/ANAPC5/MAEA/ASCC2/TRIM9/PPP2CB/SGTA/FZR1/FBXW4/CCDC47/AUP1/GIPC1/RBCK1/HECTD3/CSNK1D/FEM1A/AKT1/RPL11/RMND5B/OGT/ZFAND2B/CCAR2/FBXW5/PSMD4/UBQLN4/SPSB3/UBXN1/SYVN1/ZYG11B/PSMD6/TMUB1/VCP/KLHDC2/PSMC3/ZNF598/KCTD5/DDB1/RNF187/TMEM129/USP19/KAT5/MAN1B1/GBA/SHARPIN/MTA1/DDRGK1/WWP2/CSNK1E/ZSWIM8/PSMB3	55
GO:0007041	BP	GO:0007041	lysosomal transport	23/1325	114/18723	4.11193e-06	0.00058173	0.000535234	CLEC16A/USE1/AP3D1/MGRN1/VPS18/CACNG7/LRP1/TGFBRAP1/BIN1/MVB12A/VPS51/PINK1/VPS11/VCP/AP1G1/GAK/HGS/LAMP1/CLN3/IGF2R/PSAP/VPS16/PLEKHM1	23
GO:0006473	BP	GO:0006473	protein acetylation	33/1325	201/18723	4.86173e-06	0.00067017	0.000616606	CREBBP/MED24/MBD3/SRCAP/SMARCB1/EP300/NAA10/MAPK3/KAT8/PIH1D1/POR/NAT10/BLOC1S1/OGT/BRPF1/CTBP1/MCM3AP/CRTC2/TAF6L/RPS6KA4/APBB1/TAF10/TADA3/HCFC1/KAT5/SGF29/RUVBL2/EP400/NAP1L2/MCRS1/NOC2L/TRRAP/LDB1	33
GO:0010507	BP	GO:0010507	negative regulation of autophagy	19/1325	85/18723	5.83962e-06	0.000784845	0.000722115	CLEC16A/USP36/CTSA/KDM4A/SIRT2/MT3/TSC2/DAP/EIF4G1/TBC1D14/AKT1/FEZ1/RRAGA/PINK1/UBQLN4/GOLGA2/MTOR/EHMT2/CPTP	19
GO:0038202	BP	GO:0038202	TORC1 signaling	14/1325	50/18723	6.1686e-06	0.000808839	0.000744191	CLEC16A/OTUD5/SEH1L/TELO2/NPRL3/PIH1D1/ITFG2/STK11/RPTOR/RRAGA/SEC13/MLST8/SZT2/MTOR	14
GO:0031647	BP	GO:0031647	regulation of protein stability	43/1325	298/18723	6.34392e-06	0.000812022	0.00074712	CREBBP/WIZ/USP36/ISOC2/CTSA/SREBF1/CHFR/MT3/EP300/TELO2/CDC37/AAK1/EPHA4/RPL5/GIPC1/GNL3L/HIP1R/CCT7/DPM2/MAPK8IP3/SERF2/RPL11/SEC16A/GNAQ/PINK1/CCAR2/LSS/VPS11/LMNA/DVL3/SYVN1/PPIB/PHB/WDR81/TADA3/USP19/HCFC1/LAMP1/TOMM7/DDRGK1/PHB2/DDOST/PRKDC	43
GO:0022411	BP	GO:0022411	cellular component disassembly	57/1325	443/18723	8.27529e-06	0.0010346	0.000951911	UPF1/ABCC8/CLEC16A/USP36/SREBF1/FSCN1/CAPZB/BAX/MCOLN1/SMARCB1/ACIN1/TSC2/CDC37/GRWD1/GBF1/SMARCD2/ATG2A/AMBRA1/APC2/SPTBN1/EPHA4/ARHGEF2/MFN2/ARID1A/LRP1/NAPB/SMARCA4/LCP1/SMARCC2/FURIN/SH3GL1/CAPN10/PEX14/PINK1/SPTBN4/UBQLN4/APEH/TEX264/VCP/GOLGA2/NCKAP5L/PPP1CA/CFL1/GBA/FLII/GAK/SHARPIN/HSF1/CLN3/TOMM7/WDR45/DDRGK1/DCTN1/FIS1/PHB2/VPS16/CERS1	57
GO:0006892	BP	GO:0006892	post-Golgi vesicle-mediated transport	21/1325	104/18723	1.04986e-05	0.00124547	0.00114592	OSBPL5/AP3D1/DNM2/GGA1/CCDC22/CSK/GBF1/SPTBN1/SCAMP3/BBS2/LLGL1/SCAMP2/SEC16A/AP1G1/VAMP5/GAK/LAMP1/CLN3/VPS13A/AP1G2/CORO7	21
GO:0006479	BP	GO:0006479	protein methylation	30/1325	181/18723	1.06569e-05	0.00124547	0.00114592	CREBBP/PAF1/KDM4A/SETD1A/SMARCB1/PIH1D1/FBL/SUPT6H/PHF1/PHF19/PCMT1/SNRPB/PRMT1/DNMT1/PRMT7/MEN1/SETD1B/BRD4/OGT/CXXC1/PRMT2/LMNA/KMT2D/RAB6A/EHMT1/NELFA/ZNF335/NELFE/EHMT2/KMT2B	30
GO:0008213	BP	GO:0008213	protein alkylation	30/1325	181/18723	1.06569e-05	0.00124547	0.00114592	CREBBP/PAF1/KDM4A/SETD1A/SMARCB1/PIH1D1/FBL/SUPT6H/PHF1/PHF19/PCMT1/SNRPB/PRMT1/DNMT1/PRMT7/MEN1/SETD1B/BRD4/OGT/CXXC1/PRMT2/LMNA/KMT2D/RAB6A/EHMT1/NELFA/ZNF335/NELFE/EHMT2/KMT2B	30
GO:0032784	BP	GO:0032784	regulation of DNA-templated transcription, elongation	14/1325	53/18723	1.29394e-05	0.00148005	0.00136175	ELL/RECQL5/SUPT6H/TCERG1/GTF2F1/BRD4/CCAR2/TCEA2/ALYREF/NELFA/NELFB/SUPT5H/LDB1/NELFE	14
GO:0006325	BP	GO:0006325	chromatin organization	53/1325	409/18723	1.39224e-05	0.00155931	0.00143468	PAF1/MPND/KDM5D/ARID1B/HMG20B/KDM4A/SIRT2/MBD3/FAM50A/ACTB/SRCAP/BCORL1/SETD1A/SMARCB1/CABIN1/CBX7/L3MBTL2/PIH1D1/GRWD1/SMARCD2/HDAC5/SUPT6H/CHD4/PHF1/ARID1A/PHF19/DNMT3A/SMARCA4/TRIM28/DNMT1/MORC2/DPF2/SMARCC2/CDAN1/CBX4/BRD4/RERE/FAM50B/HIRIP3/MCM3AP/SAFB/TAF6L/DAPK3/CHAF1A/BRD3/HCFC1/EHMT1/RUVBL2/L3MBTL1/NAP1L2/TSPYL4/NOC2L/PHF2	53
GO:0007034	BP	GO:0007034	vacuolar transport	27/1325	157/18723	1.45939e-05	0.00160116	0.00147318	CLEC16A/USE1/AP3D1/MGRN1/VPS18/CACNG7/LRP1/TGFBRAP1/BIN1/MVB12A/VPS51/PINK1/VPS11/VPS28/VCP/AP1G1/CHMP6/GAK/HGS/LAMP1/CLN3/IGF2R/PSAP/VPS13A/AP1G2/VPS16/PLEKHM1	27
GO:0032008	BP	GO:0032008	positive regulation of TOR signaling	13/1325	47/18723	1.52722e-05	0.00164206	0.00151082	CLEC16A/OTUD5/SEH1L/TELO2/PIH1D1/WDR24/RPTOR/LAMTOR1/RRAGA/SEC13/MLST8/GAS6/LAMTOR4	13
GO:0061912	BP	GO:0061912	selective autophagy	16/1325	68/18723	1.57998e-05	0.00166548	0.00153237	ATG16L1/SPTLC1/MAPK3/TSC2/CDC37/ATG2A/AMBRA1/AUP1/MFN2/PINK1/TEX264/WDR81/TOMM7/DDRGK1/PHB2/CERS1	16
GO:0000460	BP	GO:0000460	maturation of 5.8S rRNA	11/1325	35/18723	1.82876e-05	0.00189065	0.00173954	NOP14/PES1/FTSJ3/KRI1/WDR12/ABT1/RPS21/RRS1/NOP9/PRKDC/BOP1	11
GO:0016482	BP	GO:0016482	cytosolic transport	28/1325	168/18723	1.86482e-05	0.00189156	0.00174037	RNF126/PTPN23/GGA1/CORO1A/MAPK3/TBC1D17/GBF1/RAB9B/MAP2K2/KIF1A/TBC1D14/SYT4/VPS51/VPS11/AP1G1/WDR81/TBC1D10B/SNX32/RAB6A/BET1L/GAK/DENND5A/LAMP1/CLN3/VPS13A/TRIM27/DCTN1/CORO7	28
GO:0043414	BP	GO:0043414	macromolecule methylation	43/1325	316/18723	2.74907e-05	0.00273685	0.0025181	CREBBP/PAF1/KDM4A/MBD3/SETD1A/SMARCB1/PCIF1/PIH1D1/TRMT1/FBL/FTSJ3/SUPT6H/PHF1/PHF19/DNMT3A/PCMT1/SNRPB/PRMT1/NSUN5/TRIM28/DNMT1/PRMT7/MEN1/CMTR1/SETD1B/MBD1/BRD4/MEPCE/OGT/CXXC1/PRMT2/LMNA/TRMT61A/KMT2D/RAB6A/DALRD3/EHMT1/NELFA/ZNF335/NELFE/EHMT2/RBM15B/KMT2B	43
GO:0043543	BP	GO:0043543	protein acylation	35/1325	243/18723	4.64245e-05	0.00446331	0.00410657	CREBBP/MED24/MBD3/SRCAP/ZDHHC8/SMARCB1/EP300/NAA10/MAPK3/KAT8/PIH1D1/POR/NAT10/BLOC1S1/OGT/CDYL/BRPF1/CTBP1/MCM3AP/CRTC2/TAF6L/RPS6KA4/APBB1/TAF10/TADA3/HCFC1/KAT5/SGF29/RUVBL2/EP400/NAP1L2/MCRS1/NOC2L/TRRAP/LDB1	35
GO:0034243	BP	GO:0034243	regulation of transcription elongation from RNA polymerase II promoter	10/1325	32/18723	4.64928e-05	0.00446331	0.00410657	ELL/RECQL5/SUPT6H/TCERG1/GTF2F1/BRD4/NELFA/NELFB/LDB1/NELFE	10
GO:0034968	BP	GO:0034968	histone lysine methylation	21/1325	115/18723	5.12305e-05	0.00483184	0.00444565	KDM4A/SETD1A/SMARCB1/PIH1D1/SUPT6H/PHF1/PHF19/DNMT1/MEN1/SETD1B/BRD4/OGT/CXXC1/LMNA/KMT2D/EHMT1/NELFA/ZNF335/NELFE/EHMT2/KMT2B	21
GO:0000469	BP	GO:0000469	cleavage involved in rRNA processing	9/1325	27/18723	6.31496e-05	0.00585331	0.00538548	NOP14/KRI1/NOB1/ABT1/RPS21/RRS1/TBL3/NOP9/BOP1	9
GO:0007033	BP	GO:0007033	vacuole organization	28/1325	180/18723	6.68837e-05	0.00609435	0.00560725	HEXB/ATG16L1/MT3/NSFL1C/CORO1A/NPRL3/VPS18/HPS1/ATG2A/AMBRA1/TFEB/MFN2/TMEM175/TBC1D14/LAMTOR1/FEZ1/PINK1/VPS11/TPP1/GAA/RAB1B/GBA/PACS2/CLN3/WDR45/MTOR/EHMT2/VPS16	28
GO:0031060	BP	GO:0031060	regulation of histone methylation	15/1325	69/18723	7.73047e-05	0.0069265	0.00637289	PAF1/KDM4A/SMARCB1/PIH1D1/SUPT6H/PHF1/PHF19/DNMT1/BRD4/OGT/LMNA/NELFA/ZNF335/NELFE/EHMT2	15
GO:0016197	BP	GO:0016197	endosomal transport	33/1325	230/18723	8.15279e-05	0.00707882	0.00651303	CLEC16A/AP3D1/RNF126/PTPN23/RAB11FIP3/GGA1/TOM1/CCDC22/TBC1D17/GBF1/RAB9B/TBC1D14/BLOC1S1/MVB12A/LAMTOR1/VPS51/VPS28/VCP/TBC1D10B/SNX32/ARHGAP1/RAB6A/CHMP6/BET1L/SCRIB/DENND5A/RAB11B/HGS/TRIM27/DCTN1/VPS16/AP5Z1/AP5B1	33
GO:0016032	BP	GO:0016032	viral process	51/1325	415/18723	8.16382e-05	0.00707882	0.00651303	CTDP1/ATG16L1/SMARCB1/EP300/VPS18/TRIM35/USF2/EIF3A/SPCS1/TRIM62/SMARCA4/ILF3/TRIM28/EIF3G/INPP5K/MORC2/CTSL/DHX9/ST6GALNAC4/FURIN/MVB12A/TNIP1/NOTCH1/RRAGA/USF1/CTBP1/VPS28/MGAT4B/VCP/PSMC3/PPIB/PHB/AXL/DDB1/RPSA/BCL2L1/HCFC1/CFL1/PC/RAB1B/CHMP6/MAN1B1/GAS6/SLC52A2/LAMP1/MVB12B/IGF2R/WWP2/TRIM27/PHB2/TRIM26	51
GO:0019080	BP	GO:0019080	viral gene expression	18/1325	94/18723	9.13062e-05	0.00777859	0.00715687	CTDP1/SMARCB1/EP300/USF2/EIF3A/SPCS1/TRIM62/SMARCA4/EIF3G/INPP5K/DHX9/ST6GALNAC4/FURIN/USF1/MGAT4B/PSMC3/MAN1B1/TRIM27	18
GO:0032259	BP	GO:0032259	methylation	46/1325	364/18723	9.26022e-05	0.00777859	0.00715687	CREBBP/PAF1/KDM4A/MBD3/COMT/SETD1A/SMARCB1/PCIF1/PIH1D1/TRMT1/FBL/FTSJ3/SUPT6H/PHF1/PHF19/DNMT3A/PCMT1/SNRPB/PRMT1/GAMT/NSUN5/TRIM28/DNMT1/PRMT7/MEN1/CMTR1/SETD1B/MBD1/BRD4/MEPCE/OGT/CXXC1/PRMT2/LMNA/METTL17/TRMT61A/KMT2D/RAB6A/DALRD3/EHMT1/NELFA/ZNF335/NELFE/EHMT2/RBM15B/KMT2B	46
GO:0000375	BP	GO:0000375	RNA splicing, via transesterification reactions	42/1325	324/18723	0.000104232	0.00862075	0.00793173	SNRNP40/U2AF2/GPKOW/XAB2/SNRPA/SF3B2/KHSRP/PCBP4/SF3A1/PRPF6/PQBP1/SF3A2/CACTIN/PRPF31/PRPF19/IK/KHDRBS1/RBM19/DDX39A/WDR83/SNRPB/RALY/RBM42/PRMT7/DHX9/DHX38/EIF4A3/SF3B4/SNRNP200/RAVER1/SNRNP25/SF1/SF3B5/DDX23/SART1/PUF60/RBM10/ALYREF/SNRNP35/LSM2/DHX16/RBM15B	42
GO:0006352	BP	GO:0006352	DNA-templated transcription, initiation	22/1325	130/18723	0.000112127	0.00903376	0.00831172	MED24/ERCC1/TBPL1/GTF3C1/SMARCB1/PIH1D1/POLR2I/TAF6/UBTF/SRF/GTF2F1/THRA/SMARCA4/TAF4/CDK9/GTF3C5/TAF6L/TAF10/MED16/MED12/BRF1/NCOA6	22
GO:0140694	BP	GO:0140694	non-membrane-bounded organelle assembly	46/1325	367/18723	0.000112586	0.00903376	0.00831172	FSCN1/RPS5/RPL6/RPLP0/RPL3/LZTS2/TRIM37/SRF/RPL24/AUP1/WRAP73/FASTKD2/RPL5/OBSL1/TUBGCP6/TUBGCP2/TRAF7/DHX30/LCP1/NUMA1/G3BP2/CSNK1D/RPL11/UBAP2L/ABT1/RPL10/EML3/INCENP/DHX37/RPS14/GOLGA2/RPSA/SAC3D1/ATXN2L/CNTROB/RPL38/FLII/PLEC/RRS1/RPS23/RPL23A/E2F4/PWP2/MRPL20/PRKDC/BOP1	46
GO:0040029	BP	GO:0040029	regulation of gene expression, epigenetic	19/1325	105/18723	0.000130131	0.010288	0.00946574	UPF1/ARID1B/SIRT2/MBD3/EP300/HDAC5/ARID1A/DNMT3A/ZMIZ2/TRIM28/DNMT1/PRMT7/MORC2/CDYL/MTA1/PHF2/ZNF335/TRIM27/RBM15B	19
GO:0051817	BP	GO:0051817	modulation of process of other organism involved in symbiotic interaction	16/1325	81/18723	0.000151002	0.011765	0.0108247	CTDP1/SMARCB1/EP300/SMARCA4/INPP5K/TNIP1/RRAGA/SAP30BP/PSMC3/PPIB/PHB/BCL2L1/CFL1/PC/IGF2R/PHB2	16
GO:0000377	BP	GO:0000377	RNA splicing, via transesterification reactions with bulged adenosine as nucleophile	41/1325	320/18723	0.000161732	0.0122461	0.0112673	SNRNP40/U2AF2/GPKOW/XAB2/SNRPA/SF3B2/PCBP4/SF3A1/PRPF6/PQBP1/SF3A2/CACTIN/PRPF31/PRPF19/IK/KHDRBS1/RBM19/DDX39A/WDR83/SNRPB/RALY/RBM42/PRMT7/DHX9/DHX38/EIF4A3/SF3B4/SNRNP200/RAVER1/SNRNP25/SF1/SF3B5/DDX23/SART1/PUF60/RBM10/ALYREF/SNRNP35/LSM2/DHX16/RBM15B	41
GO:0000398	BP	GO:0000398	mRNA splicing, via spliceosome	41/1325	320/18723	0.000161732	0.0122461	0.0112673	SNRNP40/U2AF2/GPKOW/XAB2/SNRPA/SF3B2/PCBP4/SF3A1/PRPF6/PQBP1/SF3A2/CACTIN/PRPF31/PRPF19/IK/KHDRBS1/RBM19/DDX39A/WDR83/SNRPB/RALY/RBM42/PRMT7/DHX9/DHX38/EIF4A3/SF3B4/SNRNP200/RAVER1/SNRNP25/SF1/SF3B5/DDX23/SART1/PUF60/RBM10/ALYREF/SNRNP35/LSM2/DHX16/RBM15B	41
GO:0051098	BP	GO:0051098	regulation of binding	45/1325	363/18723	0.000171425	0.0127997	0.0117767	SIRT2/ACTB/RAP1GAP/BAX/ABL1/EP300/MAPK3/PPP2CB/ERCC2/MED25/EDF1/HDAC5/PPP2CA/EIF4G1/EPHA4/LRP1/GTF2F1/SYMPK/TICAM1/GNL3L/TRIM28/HIP1R/RAMP1/PRMT7/MEN1/DHX9/CDK9/PPP3CA/EIF4A3/APP/AKT1/PEX14/RPL11/PTPRF/MEPCE/SKI/LRPAP1/TAF10/GOLGA2/PPP1CA/HSF1/DDRGK1/CSNK2B/CSNK1E/CPNE1	45
GO:0006378	BP	GO:0006378	mRNA polyadenylation	11/1325	44/18723	0.000186306	0.0137203	0.0126237	PAF1/ZC3H3/CSTF2/RNF40/SYMPK/CDK9/APP/SSU72/HSF1/SUPT5H/NELFE	11
GO:0051568	BP	GO:0051568	histone H3-K4 methylation	13/1325	59/18723	0.00019829	0.0142453	0.0131067	SETD1A/PIH1D1/DNMT1/MEN1/SETD1B/OGT/CXXC1/KMT2D/NELFA/ZNF335/NELFE/EHMT2/KMT2B	13
GO:0031667	BP	GO:0031667	response to nutrient levels	55/1325	474/18723	0.00020051	0.0142453	0.0131067	ERCC1/CLEC16A/KDM4A/SIRT2/ATP2B1/MBD3/SREBF1/SIRT6/GSTP1/CAD/SEH1L/MT3/GCN1/COMT/TXN2/PCSK1N/MAPK3/NPRL3/USF2/ITFG2/TFEB/SRF/DAP/GNAI2/EIF4G1/NENF/SGIP1/DNMT3A/BBS2/WDR24/POR/NR1H2/MYBBP1A/BCAS3/RPTOR/MBD1/AKT1/OGT/RRAGA/USF1/G6PD/SLC27A4/EEF2/GBA/PLEC/SLC8A1/GAS6/HSF1/GAS2L1/NDOR1/WDR45/SZT2/MTOR/EHMT2/FIS1	55
GO:0000028	BP	GO:0000028	ribosomal small subunit assembly	7/1325	19/18723	0.000206684	0.0142453	0.0131067	RPS5/ABT1/RPS14/RPSA/RPL38/PWP2/PRKDC	7
GO:0009148	BP	GO:0009148	pyrimidine nucleoside triphosphate biosynthetic process	7/1325	19/18723	0.000206684	0.0142453	0.0131067	TBPL1/CAD/NME3/NME4/UCK1/UCKL1/NME2	7
GO:0098780	BP	GO:0098780	response to mitochondrial depolarisation	7/1325	19/18723	0.000206684	0.0142453	0.0131067	CDC37/AMBRA1/MFN2/GPS2/PINK1/GBA/TOMM7	7
GO:0006890	BP	GO:0006890	retrograde vesicle-mediated transport, Golgi to endoplasmic reticulum	12/1325	52/18723	0.000218236	0.0148511	0.0136641	USE1/COG4/COPE/GBF1/COPA/ERGIC3/TMEM115/KDELR2/SCYL1/LMAN2/RAB6A/BET1L	12
GO:0043631	BP	GO:0043631	RNA polyadenylation	11/1325	45/18723	0.000230977	0.0155217	0.0142811	PAF1/ZC3H3/CSTF2/RNF40/SYMPK/CDK9/APP/SSU72/HSF1/SUPT5H/NELFE	11
GO:0072594	BP	GO:0072594	establishment of protein localization to organelle	50/1325	422/18723	0.000233878	0.0155226	0.0142819	USP36/AP3D1/SEC61A2/SREBF1/BAX/RNF31/NUP188/TIMM13/TSC2/PIH1D1/SGTA/CACNG7/AIP/TMCO6/SPCS1/MFN2/IPO13/PEX16/ROMO1/NUP214/TRIM28/CCT7/PPP3CA/AKT1/PEX14/NOTCH1/SEC13/ZFAND2B/PINK1/VPS11/LMNA/VPS28/PMPCA/MOAP1/JUP/SGF29/SCRIB/SRPRA/RUVBL2/HGS/LAMP1/FAM53B/POM121/TOMM7/VPS13A/PPP1R10/FIS1/PHB2/PPP3R1/POM121C	50
GO:0050684	BP	GO:0050684	regulation of mRNA processing	22/1325	137/18723	0.000244798	0.0160492	0.0147664	PAF1/ZC3H3/U2AF2/PCBP4/RNF40/SUPT6H/PRPF19/KHDRBS1/RBM42/DHX9/CDK9/SF3B4/SAFB/RAVER1/SF1/PUF60/RBM10/HSF1/SUPT5H/NELFE/CDK11B/RBM15B	22
GO:0006383	BP	GO:0006383	transcription by RNA polymerase III	11/1325	46/18723	0.00028437	0.0181997	0.0167451	ZNF76/GTF3C1/ELL/POLR3GL/PRDX5/RPTOR/GTF3C5/POLR2L/MAF1/BRF1/MTOR	11
GO:0034198	BP	GO:0034198	cellular response to amino acid starvation	11/1325	46/18723	0.00028437	0.0181997	0.0167451	SEH1L/GCN1/MAPK3/NPRL3/ITFG2/TFEB/DAP/WDR24/RRAGA/SZT2/MTOR	11
GO:0009896	BP	GO:0009896	positive regulation of catabolic process	56/1325	492/18723	0.000288648	0.0182561	0.016797	UPF1/SIRT2/CHFR/SIRT6/ATG16L1/BAX/CNOT3/KHSRP/SPTLC1/GGA1/SGSM3/CCDC22/MAPK3/TSC2/RNF40/SGTA/FZR1/ABCA2/TFEB/APC2/TMEM59/STK11/LRP1/TICAM1/FURIN/CSNK1D/APP/AKT1/DIS3L2/PHKG2/ZC3H18/PINK1/VPS11/VPS28/ZYG11B/ADORA1/VCP/PACSIN3/PSMC3/DDB1/KAT5/GBA/PNPLA2/SAMD4B/TMEM259/HSF1/SUPT5H/DDRGK1/WWP2/TRIM27/CSNK1E/ZSWIM8/PHB2/CERS1/TNFSF12/IKBKG	56
GO:0031668	BP	GO:0031668	cellular response to extracellular stimulus	33/1325	246/18723	0.000294615	0.0184168	0.0169449	CLEC16A/ATP2B1/SREBF1/GSTP1/SEH1L/GCN1/COMT/TXN2/MAPK3/NPRL3/USF2/NUDT1/ITFG2/TFEB/SRF/DAP/EIF4G1/WDR24/MYBBP1A/RPTOR/RRAGA/USF1/CBS/AXL/GBA/PLEC/GAS6/GAS2L1/NDOR1/WDR45/SZT2/MTOR/EHMT2	33
GO:1904263	BP	GO:1904263	positive regulation of TORC1 signaling	7/1325	20/18723	0.000298632	0.0184534	0.0169785	CLEC16A/OTUD5/SEH1L/TELO2/PIH1D1/RRAGA/SEC13	7
GO:0018027	BP	GO:0018027	peptidyl-lysine dimethylation	8/1325	26/18723	0.000303871	0.0185638	0.01708	SETD1A/SMARCB1/PIH1D1/SETD1B/KMT2D/EHMT1/EHMT2/KMT2B	8
GO:0018022	BP	GO:0018022	peptidyl-lysine methylation	21/1325	131/18723	0.000343583	0.020754	0.0190952	KDM4A/SETD1A/SMARCB1/PIH1D1/SUPT6H/PHF1/PHF19/DNMT1/MEN1/SETD1B/BRD4/OGT/CXXC1/LMNA/KMT2D/EHMT1/NELFA/ZNF335/NELFE/EHMT2/KMT2B	21
GO:0009209	BP	GO:0009209	pyrimidine ribonucleoside triphosphate biosynthetic process	6/1325	15/18723	0.00035619	0.0210426	0.0193607	CAD/NME3/NME4/UCK1/UCKL1/NME2	6
GO:0060049	BP	GO:0060049	regulation of protein glycosylation	6/1325	15/18723	0.00035619	0.0210426	0.0193607	MT3/ABCA2/TMEM59/POMT1/RAMP1/GOLGA2	6
GO:1990778	BP	GO:1990778	protein localization to cell periphery	41/1325	333/18723	0.000376586	0.0220057	0.0202469	PPP2R5A/TTC7A/ACTB/ZDHHC8/GGA1/STX4/CSK/CACNG7/SLC1A1/ABCA2/C2CD5/SPTBN1/GORASP2/TMEM59/LRP1/BBS2/PPFIA1/RAMP1/INPP5K/MAP7/NUMA1/AKT1/SEC16A/RAB3C/ZFYVE27/SPTBN4/NFASC/DCHS1/TSPAN5/VAMP5/BCL2L1/JUP/HRAS/PACS1/RHOG/GAK/PACS2/SCRIB/GAS6/RILPL1/CLN3	41
GO:0090150	BP	GO:0090150	establishment of protein localization to membrane	34/1325	260/18723	0.000387943	0.0223836	0.0205946	SEC61A2/BAX/TIMM13/GGA1/CSK/SGTA/WDR83OS/ATP13A1/SLC1A1/CCDC47/C2CD5/SPTBN1/GORASP2/SIL1/PEX16/BBS2/ROMO1/EMC1/INPP5K/NACAD/SEC16A/TAOK2/ZFAND2B/ADORA1/MOAP1/YIF1B/VAMP5/HRAS/SCRIB/SRPRA/RAB11B/RILPL1/CLN3/FIS1	34
GO:1903008	BP	GO:1903008	organelle disassembly	19/1325	114/18723	0.00039138	0.0223836	0.0205946	USP36/SREBF1/TSC2/CDC37/GBF1/ATG2A/AMBRA1/MFN2/PINK1/TEX264/VCP/GOLGA2/GBA/TOMM7/WDR45/DDRGK1/FIS1/PHB2/CERS1	19
GO:0090311	BP	GO:0090311	regulation of protein deacetylation	11/1325	48/18723	0.000422693	0.02392	0.0220082	SREBF1/EP300/SKI/PINK1/CCAR2/CTBP1/SAP30BP/TADA3/TPPP/BRMS1/NDN	11
GO:0006403	BP	GO:0006403	RNA localization	28/1325	201/18723	0.000445848	0.0244805	0.0225239	UPF1/ZC3H3/YBX1/SEH1L/KHSRP/NUP188/PRPF6/PIH1D1/FBL/SUPT6H/KHDRBS1/DDX39A/NUP214/NUP210/CCT7/DHX9/G3BP2/EIF4A3/SEC13/MCM3AP/NOL6/RUVBL2/ALYREF/HSF1/POM121/SMG5/RBM15B/POM121C	28
GO:0031330	BP	GO:0031330	negative regulation of cellular catabolic process	34/1325	262/18723	0.000446822	0.0244805	0.0225239	CLEC16A/USP36/CTSA/YBX1/KDM4A/SIRT2/MT3/TSC2/SGTA/DAP/EIF4G1/EPHA4/RPL5/GIPC1/TBC1D14/DHX9/FURIN/AKT1/RPL11/OGT/FEZ1/RRAGA/PINK1/CCAR2/UBQLN4/UBXN1/GOLGA2/USP19/HNRNPA0/RBM10/DDRGK1/MTOR/EHMT2/CPTP	34
GO:0016242	BP	GO:0016242	negative regulation of macroautophagy	9/1325	34/18723	0.000450346	0.0244805	0.0225239	CLEC16A/USP36/TSC2/AKT1/FEZ1/PINK1/UBQLN4/MTOR/EHMT2	9
GO:0051656	BP	GO:0051656	establishment of organelle localization	46/1325	390/18723	0.000450814	0.0244805	0.0225239	MAD1L1/CROCC/AP3D1/ATP6AP1/KIFAP3/DNM2/SEH1L/NSFL1C/NUDC/SUN2/MYH9/AP3B2/TESK1/PTGDS/GBF1/STK25/STK11/BBS2/KIF1A/ACTN4/STARD3/LLGL1/SYT4/BLOC1S1/NUMA1/CSNK1D/PEX14/EML3/INCENP/FEZ1/PINK1/CFL1/DCTN2/RAB6A/CHMP6/RRS1/SCRIB/COPG1/RAB11B/LAMP1/CLN3/TMEM201/NOP9/DCTN1/PDCD6/IKBKG	46
GO:0042176	BP	GO:0042176	regulation of protein catabolic process	46/1325	391/18723	0.000476828	0.0256343	0.0235854	MYCBP2/CTSA/SIRT2/CHFR/SIRT6/ARAF/GGA1/SGSM3/CCDC22/RNF40/SGTA/FZR1/ABCA2/PSMD3/APC2/EPHA4/RPL5/GIPC1/LRP1/FURIN/CSNK1D/AKT1/RPL11/OGT/EEF1A1/PINK1/CCAR2/VPS11/UBQLN4/VPS28/UBXN1/ZYG11B/VCP/PACSIN3/PSMC3/PHB/DDB1/USP19/CHMP6/GBA/TMEM259/HGS/DDRGK1/WWP2/CSNK1E/TNFSF12	46
GO:0072659	BP	GO:0072659	protein localization to plasma membrane	36/1325	284/18723	0.00048352	0.0257367	0.0236797	PPP2R5A/TTC7A/ACTB/ZDHHC8/GGA1/STX4/CSK/C2CD5/SPTBN1/GORASP2/TMEM59/LRP1/BBS2/PPFIA1/RAMP1/INPP5K/MAP7/AKT1/SEC16A/RAB3C/ZFYVE27/SPTBN4/NFASC/DCHS1/TSPAN5/VAMP5/BCL2L1/JUP/PACS1/RHOG/GAK/PACS2/SCRIB/GAS6/RILPL1/CLN3	36
GO:1990928	BP	GO:1990928	response to amino acid starvation	11/1325	49/18723	0.000510645	0.026914	0.0247629	SEH1L/GCN1/MAPK3/NPRL3/ITFG2/TFEB/DAP/WDR24/RRAGA/SZT2/MTOR	11
GO:0000423	BP	GO:0000423	mitophagy	8/1325	28/18723	0.000532421	0.0277893	0.0255682	TSC2/CDC37/AMBRA1/MFN2/PINK1/TOMM7/PHB2/CERS1	8
GO:1903432	BP	GO:1903432	regulation of TORC1 signaling	10/1325	42/18723	0.000553961	0.0286355	0.0263468	CLEC16A/OTUD5/SEH1L/TELO2/PIH1D1/ITFG2/STK11/RRAGA/SEC13/SZT2	10
GO:0007020	BP	GO:0007020	microtubule nucleation	9/1325	35/18723	0.000568562	0.0291104	0.0267837	TUBG2/NIN/EML2/TUBGCP6/TUBGCP2/CSNK1D/GOLGA2/TPPP/DCTN1	9
GO:0006359	BP	GO:0006359	regulation of transcription by RNA polymerase III	7/1325	22/18723	0.00057962	0.0293966	0.027047	ZNF76/ELL/PRDX5/RPTOR/MAF1/BRF1/MTOR	7
GO:0010001	BP	GO:0010001	glial cell differentiation	30/1325	225/18723	0.000601243	0.0302083	0.0277938	KDM4A/SIRT2/GSTP1/MT3/ABL1/MAPK3/CSK/ERCC2/ABCA2/PRPF19/EPHA4/B4GALT6/LRP1/NSUN5/DTX1/BIN1/MBD1/APP/AKT1/NOTCH1/LGI4/SKI/NCSTN/TPPP/GBA/PLEC/MED12/DNER/MTOR/PPP3R1	30
GO:0019083	BP	GO:0019083	viral transcription	11/1325	50/18723	0.000613373	0.0305323	0.028092	CTDP1/SMARCB1/EP300/USF2/TRIM62/SMARCA4/INPP5K/DHX9/USF1/PSMC3/TRIM27	11
GO:0009895	BP	GO:0009895	negative regulation of catabolic process	39/1325	320/18723	0.000630977	0.0311205	0.0286331	MYCBP2/CLEC16A/USP36/CTSA/YBX1/KDM4A/SIRT2/MT3/TSC2/SGTA/DAP/EIF4G1/SLC25A12/EPHA4/RPL5/GIPC1/TBC1D14/DHX9/FURIN/CRTC3/AKT1/RPL11/OGT/FEZ1/RRAGA/PINK1/CCAR2/UBQLN4/UBXN1/ADORA1/PHB/GOLGA2/USP19/HNRNPA0/RBM10/DDRGK1/MTOR/EHMT2/CPTP	39
GO:0043393	BP	GO:0043393	regulation of protein binding	27/1325	196/18723	0.000665989	0.0325487	0.0299472	ACTB/BAX/ABL1/EP300/MAPK3/PPP2CB/HDAC5/PPP2CA/LRP1/GTF2F1/SYMPK/TICAM1/GNL3L/HIP1R/RAMP1/PRMT7/MEN1/APP/AKT1/PEX14/RPL11/PTPRF/LRPAP1/GOLGA2/PPP1CA/HSF1/CSNK1E	27
GO:0050686	BP	GO:0050686	negative regulation of mRNA processing	8/1325	29/18723	0.000690064	0.0331499	0.0305003	U2AF2/PCBP4/RNF40/RBM42/CDK9/RBM10/SUPT5H/NELFE	8
GO:0006476	BP	GO:0006476	protein deacetylation	17/1325	101/18723	0.000691111	0.0331499	0.0305003	SIRT2/SREBF1/SIRT6/EP300/MIER2/HDAC5/SKI/PINK1/CCAR2/CTBP1/SAP30BP/PHB/TADA3/TPPP/BRMS1/NDN/MTA1	17
GO:0046777	BP	GO:0046777	protein autophosphorylation	30/1325	227/18723	0.000696789	0.0331499	0.0305003	STK10/CAD/ABL1/MAPK3/CSK/DYRK1B/TESK1/STK16/STK25/AAK1/EPHA4/STK11/MAP2K2/TRIM28/CSNK1G2/MINK1/AKT1/TNKS1BP1/TAOK2/CAMK4/PINK1/DAPK3/MAP3K11/CLK2/CLK3/IRAK1/PDGFA/MTOR/MAP3K3/NME2	30
GO:0043967	BP	GO:0043967	histone H4 acetylation	13/1325	67/18723	0.000733243	0.0345782	0.0318145	SMARCB1/EP300/KAT8/PIH1D1/OGT/CTBP1/APBB1/TADA3/HCFC1/RUVBL2/EP400/MCRS1/TRRAP	13
GO:1900363	BP	GO:1900363	regulation of mRNA polyadenylation	6/1325	17/18723	0.000778868	0.0364104	0.0335002	ZC3H3/RNF40/CDK9/HSF1/SUPT5H/NELFE	6
GO:0051028	BP	GO:0051028	mRNA transport	20/1325	130/18723	0.000805838	0.0373464	0.0343615	UPF1/ZC3H3/SEH1L/KHSRP/NUP188/SUPT6H/DDX39A/NUP214/NUP210/DHX9/G3BP2/EIF4A3/SEC13/MCM3AP/ALYREF/HSF1/POM121/SMG5/RBM15B/POM121C	20
GO:0035601	BP	GO:0035601	protein deacylation	18/1325	112/18723	0.000857826	0.039416	0.0362656	SIRT2/SREBF1/SIRT6/EP300/MIER2/HDAC5/ABHD17A/SKI/PINK1/CCAR2/CTBP1/SAP30BP/PHB/TADA3/TPPP/BRMS1/NDN/MTA1	18
GO:0051851	BP	GO:0051851	modulation by host of symbiont process	12/1325	60/18723	0.000875478	0.0398862	0.0366982	CTDP1/SMARCB1/EP300/SMARCA4/INPP5K/SAP30BP/PSMC3/PPIB/PHB/CFL1/PC/IGF2R	12
GO:0031331	BP	GO:0031331	positive regulation of cellular catabolic process	48/1325	427/18723	0.000992993	0.0448599	0.0412744	UPF1/SIRT2/CHFR/SIRT6/ATG16L1/BAX/CNOT3/KHSRP/SPTLC1/CCDC22/MAPK3/TSC2/RNF40/SGTA/FZR1/ABCA2/TFEB/TMEM59/STK11/LRP1/TICAM1/FURIN/CSNK1D/APP/AKT1/DIS3L2/PHKG2/ZC3H18/PINK1/VPS11/ZYG11B/VCP/PACSIN3/PSMC3/KAT5/GBA/PNPLA2/SAMD4B/TMEM259/HSF1/SUPT5H/DDRGK1/TRIM27/CSNK1E/ZSWIM8/PHB2/CERS1/IKBKG	48
GO:0043966	BP	GO:0043966	histone H3 acetylation	12/1325	61/18723	0.00102085	0.0457341	0.0420788	SMARCB1/EP300/PIH1D1/BRPF1/MCM3AP/CRTC2/TAF6L/TAF10/TADA3/SGF29/NAP1L2/LDB1	12
GO:0022904	BP	GO:0022904	respiratory electron transport chain	18/1325	114/18723	0.0010598	0.0470867	0.0433232	UQCRC1/SDHA/NDUFB2/NDUFB7/NDUFS8/NDUFS7/SLC25A12/NDUFA1/UQCR11/MYBBP1A/NDUFS6/PINK1/UQCRQ/NDUFS5/NDUFA3/COX8A/GBA/PLEC	18
GO:0006337	BP	GO:0006337	nucleosome disassembly	6/1325	18/18723	0.0010988	0.0476383	0.0438307	SMARCB1/GRWD1/SMARCD2/ARID1A/SMARCA4/SMARCC2	6
GO:0009208	BP	GO:0009208	pyrimidine ribonucleoside triphosphate metabolic process	6/1325	18/18723	0.0010988	0.0476383	0.0438307	CAD/NME3/NME4/UCK1/UCKL1/NME2	6
GO:0032785	BP	GO:0032785	negative regulation of DNA-templated transcription, elongation	6/1325	18/18723	0.0010988	0.0476383	0.0438307	RECQL5/TCERG1/NELFA/NELFB/SUPT5H/NELFE	6
GO:0006643	BP	GO:0006643	membrane lipid metabolic process	27/1325	203/18723	0.00114148	0.0490927	0.0451689	HEXB/PLPP1/BAX/SPTLC1/CERS4/TECR/PIGU/ASAH1/ABCA2/PPP2CA/B4GALT6/ELOVL4/PIGT/GAL3ST1/CSNK1G2/PIGC/SMPD4/ST6GALNAC4/DPM2/PIGO/GLB1/ST8SIA3/GBA/PLA2G6/PSAP/CERS1/CPTP	27
GO:0050657	BP	GO:0050657	nucleic acid transport	23/1325	163/18723	0.00116228	0.0492003	0.0452679	UPF1/ZC3H3/YBX1/SEH1L/KHSRP/NUP188/SUPT6H/KHDRBS1/DDX39A/NUP214/NUP210/DHX9/G3BP2/EIF4A3/SEC13/MCM3AP/NOL6/ALYREF/HSF1/POM121/SMG5/RBM15B/POM121C	23
GO:0050658	BP	GO:0050658	RNA transport	23/1325	163/18723	0.00116228	0.0492003	0.0452679	UPF1/ZC3H3/YBX1/SEH1L/KHSRP/NUP188/SUPT6H/KHDRBS1/DDX39A/NUP214/NUP210/DHX9/G3BP2/EIF4A3/SEC13/MCM3AP/NOL6/ALYREF/HSF1/POM121/SMG5/RBM15B/POM121C	23
GO:0022604	BP	GO:0022604	regulation of cell morphogenesis	37/1325	309/18723	0.00118541	0.0497874	0.0458081	DVL2/CUL7/HEXB/SYT1/PAK3/CAPZB/DNM2/ABL1/MYH9/CORO1A/MYH14/CACNG7/TESK1/EPHA4/OBSL1/PREX1/CDC42EP1/ACTN4/PLXNA3/SYT4/ARHGDIA/STRIP1/TAOK2/DVL3/PLXNB1/DAPK3/CORO1B/CFL1/ANAPC2/RHOG/BCL9L/ARAP1/NTNG2/PLXNB2/PRKDC/CUX1/CYFIP1	37
GO:0071496	BP	GO:0071496	cellular response to external stimulus	38/1325	320/18723	0.00119593	0.0498396	0.0458561	CLEC16A/MAP2K4/ATP2B1/SREBF1/GSTP1/SEH1L/GCN1/COMT/TXN2/MAPK3/NPRL3/PIEZO1/USF2/NUDT1/ITFG2/TFEB/SRF/DAP/EIF4G1/WDR24/MYBBP1A/ARHGDIA/RPTOR/AKT1/RRAGA/USF1/CBS/AXL/FADD/GBA/PLEC/GAS6/GAS2L1/NDOR1/WDR45/SZT2/MTOR/EHMT2	38
GO:1903311	BP	GO:1903311	regulation of mRNA metabolic process	35/1325	288/18723	0.00122574	0.050689	0.0466376	UPF1/PAF1/ZC3H3/U2AF2/YBX1/CNOT3/KHSRP/PCBP4/RNF40/CACNG7/SUPT6H/PRPF19/FASTKD2/KHDRBS1/RBM42/DHX9/TBRG4/CDK9/AKT1/SF3B4/DIS3L2/SAFB/RAVER1/FASTK/SF1/HNRNPA0/SAMD4B/PUF60/RBM10/HSF1/SUPT5H/MTOR/NELFE/CDK11B/RBM15B	35
GO:0031669	BP	GO:0031669	cellular response to nutrient levels	28/1325	215/18723	0.00129385	0.0529842	0.0487494	CLEC16A/ATP2B1/SREBF1/SEH1L/GCN1/COMT/TXN2/MAPK3/NPRL3/USF2/ITFG2/TFEB/SRF/DAP/EIF4G1/WDR24/MYBBP1A/RPTOR/RRAGA/USF1/GBA/GAS6/GAS2L1/NDOR1/WDR45/SZT2/MTOR/EHMT2	28
GO:0098732	BP	GO:0098732	macromolecule deacylation	18/1325	116/18723	0.00130095	0.0529842	0.0487494	SIRT2/SREBF1/SIRT6/EP300/MIER2/HDAC5/ABHD17A/SKI/PINK1/CCAR2/CTBP1/SAP30BP/PHB/TADA3/TPPP/BRMS1/NDN/MTA1	18
GO:0009147	BP	GO:0009147	pyrimidine nucleoside triphosphate metabolic process	7/1325	25/18723	0.0013546	0.0542157	0.0498824	TBPL1/CAD/NME3/NME4/UCK1/UCKL1/NME2	7
GO:0006665	BP	GO:0006665	sphingolipid metabolic process	22/1325	155/18723	0.0013614	0.0542157	0.0498824	HEXB/PLPP1/BAX/SPTLC1/CERS4/TECR/ASAH1/ABCA2/PPP2CA/B4GALT6/ELOVL4/GAL3ST1/CSNK1G2/SMPD4/ST6GALNAC4/GLB1/ST8SIA3/GBA/PLA2G6/PSAP/CERS1/CPTP	22
GO:0022900	BP	GO:0022900	electron transport chain	24/1325	175/18723	0.00137211	0.0542157	0.0498824	UQCRC1/SDHA/AKR1B1/NDUFB2/NDUFB7/IDH3B/ETFB/NDUFS8/NDUFS7/SLC25A12/NDUFA1/COX6B1/UQCR11/POR/MYBBP1A/NDUFS6/PINK1/UQCRQ/NDUFS5/NDUFA3/COX8A/GBA/PLEC/NDOR1	24
GO:0042063	BP	GO:0042063	gliogenesis	36/1325	301/18723	0.00139912	0.0542157	0.0498824	ABCC8/HEXB/KDM4A/SIRT2/GSTP1/MT3/ABL1/SUN2/MAPK3/CSK/ERCC2/ABCA2/PRPF19/EPHA4/B4GALT6/LRP1/NSUN5/DTX1/BIN1/MBD1/APP/AKT1/NOTCH1/LGI4/SKI/NCSTN/EEF2/TPPP/GBA/PLEC/SCRIB/NDN/MED12/DNER/MTOR/PPP3R1	36
GO:0032968	BP	GO:0032968	positive regulation of transcription elongation from RNA polymerase II promoter	5/1325	13/18723	0.00140172	0.0542157	0.0498824	ELL/SUPT6H/TCERG1/GTF2F1/BRD4	5
GO:1904925	BP	GO:1904925	positive regulation of autophagy of mitochondrion in response to mitochondrial depolarization	5/1325	13/18723	0.00140172	0.0542157	0.0498824	CDC37/MFN2/PINK1/GBA/TOMM7	5
GO:0019318	BP	GO:0019318	hexose metabolic process	30/1325	237/18723	0.00140178	0.0542157	0.0498824	MAN2B2/PPP1R3F/AKR1B1/EP300/BCKDK/MAN2B1/BRAT1/SLC25A12/INPP5K/MAN2C1/PFKL/AKT1/OGT/SOGA1/PHKG2/USF1/ADPGK/G6PD/CRTC2/PGM2L1/DDB1/GLB1/GAA/PPP1CA/PC/CLK2/EPM2AIP1/MPI/MAN2A2/MTOR	30
GO:0051236	BP	GO:0051236	establishment of RNA localization	23/1325	166/18723	0.00148877	0.0571011	0.0525372	UPF1/ZC3H3/YBX1/SEH1L/KHSRP/NUP188/SUPT6H/KHDRBS1/DDX39A/NUP214/NUP210/DHX9/G3BP2/EIF4A3/SEC13/MCM3AP/NOL6/ALYREF/HSF1/POM121/SMG5/RBM15B/POM121C	23
GO:0006491	BP	GO:0006491	N-glycan processing	6/1325	19/18723	0.00151055	0.0571011	0.0525372	GANAB/PRKCSH/MGAT4B/MAN1B1/ST8SIA3/MAN2A2	6
GO:0070734	BP	GO:0070734	histone H3-K27 methylation	6/1325	19/18723	0.00151055	0.0571011	0.0525372	SUPT6H/PHF1/PHF19/OGT/EHMT1/EHMT2	6
GO:0000422	BP	GO:0000422	autophagy of mitochondrion	14/1325	81/18723	0.00152949	0.0571011	0.0525372	USP36/SREBF1/TSC2/CDC37/ATG2A/AMBRA1/MFN2/PINK1/GBA/TOMM7/WDR45/FIS1/PHB2/CERS1	14
GO:0061726	BP	GO:0061726	mitochondrion disassembly	14/1325	81/18723	0.00152949	0.0571011	0.0525372	USP36/SREBF1/TSC2/CDC37/ATG2A/AMBRA1/MFN2/PINK1/GBA/TOMM7/WDR45/FIS1/PHB2/CERS1	14
GO:0051091	BP	GO:0051091	positive regulation of DNA-binding transcription factor activity	32/1325	260/18723	0.00157874	0.0585332	0.0538549	DVL2/RNF31/SMARCB1/EP300/TRIM37/HDAC5/SRF/TRIM62/ARHGEF2/RBCK1/SMARCA4/TICAM1/DHX9/PPP3CA/CRTC3/APP/AKT1/PPRC1/PINK1/CRTC2/RPS6KA4/STK36/TRAPPC9/JUP/PIDD1/IRAK1/HSF1/DDRGK1/TRIM27/PHB2/TRIM26/IKBKG	32
GO:0098781	BP	GO:0098781	ncRNA transcription	11/1325	56/18723	0.00165538	0.0609543	0.0560824	TCOF1/GTF3C1/SMARCB1/PIH1D1/ELL/SMARCA4/MEPCE/GTF3C5/POLR2L/BRF1/MTOR	11
GO:0061647	BP	GO:0061647	histone H3-K9 modification	10/1325	48/18723	0.00167174	0.0611379	0.0562514	KDM4A/SIRT6/SMARCB1/PIH1D1/DNMT1/CRTC2/LMNA/EHMT1/NAP1L2/EHMT2	10
GO:0009156	BP	GO:0009156	ribonucleoside monophosphate biosynthetic process	8/1325	33/18723	0.00173319	0.0629569	0.057925	CAD/UCK1/RFK/GART/HPRT1/PFAS/UCKL1/APRT	8
GO:0045333	BP	GO:0045333	cellular respiration	29/1325	230/18723	0.00177097	0.0638976	0.0587905	UQCRC1/MDH1/SDHA/NDUFB2/NDUFB7/IDH3B/NDUFS8/NDUFS7/SLC25A12/NDUFA1/COX6B1/TRAP1/UQCR11/MYBBP1A/BLOC1S1/AKT1/NDUFS6/PINK1/SUCLG1/UQCRQ/VCP/NDUFS5/NDUFA3/COX8A/DNAJC30/GBA/PLEC/ARL2/CHCHD10	29
GO:0043254	BP	GO:0043254	regulation of protein-containing complex assembly	47/1325	428/18723	0.00180412	0.0646595	0.0594915	NCKAP1/FSCN1/PAK3/CAPZB/BAX/ABL1/EP300/NIN/CORO1A/PIEZO1/PIH1D1/MED25/EIF4G1/SPTBN1/PREX1/EML2/NAPB/THRA/TICAM1/CDC42EP1/GNL3L/HIP1R/NR1H2/LCP1/BIN1/ARPC5L/NUMA1/TBCD/RPL13A/TMSB4Y/PINK1/SPTBN4/VCP/MLST8/TPPP/HCFC1/CORO1B/SSH3/GBA/FLII/HSF1/MTOR/TRIM27/DCTN1/ARL2/CPTP/CYFIP1	47
GO:0051090	BP	GO:0051090	regulation of DNA-binding transcription factor activity	48/1325	440/18723	0.00185853	0.0661687	0.06088	DVL2/RNF31/SMARCB1/EP300/CCDC22/MAPK3/PIAS4/CACTIN/TRIM37/HDAC5/SRF/DAP/TRIM62/ARHGEF2/RBCK1/GLIS2/SMARCA4/TICAM1/MEN1/DHX9/G3BP2/PPP3CA/CRTC3/APP/AKT1/PEX14/PPRC1/PINK1/PRMT2/CRTC2/LRRC14/RPS6KA4/STK36/TRAPPC9/JUP/BRMS1/PIDD1/NDN/GAS6/IRAK1/HSF1/DDRGK1/WWP2/NFKBIL1/TRIM27/PHB2/TRIM26/IKBKG	48
GO:0009411	BP	GO:0009411	response to UV	21/1325	149/18723	0.00188965	0.0666557	0.0613282	CREBBP/ERCC1/POLD1/TMEM161A/MAP2K7/SDF4/BAX/EP300/ERCC2/STK11/MEN1/AKT1/RHBDD1/XPC/USF1/CCAR2/TP53I13/DDB1/RUVBL2/NOC2L/CERS1	21
GO:0007040	BP	GO:0007040	lysosome organization	13/1325	74/18723	0.00190941	0.0666557	0.0613282	HEXB/MT3/CORO1A/VPS18/HPS1/TFEB/TMEM175/LAMTOR1/TPP1/GAA/GBA/CLN3/MTOR	13
GO:0080171	BP	GO:0080171	lytic vacuole organization	13/1325	74/18723	0.00190941	0.0666557	0.0613282	HEXB/MT3/CORO1A/VPS18/HPS1/TFEB/TMEM175/LAMTOR1/TPP1/GAA/GBA/CLN3/MTOR	13
GO:0031062	BP	GO:0031062	positive regulation of histone methylation	9/1325	41/18723	0.00192207	0.0666647	0.0613364	PAF1/PHF1/PHF19/DNMT1/BRD4/OGT/LMNA/NELFA/NELFE	9
GO:0034332	BP	GO:0034332	adherens junction organization	10/1325	49/18723	0.00196946	0.0676711	0.0622624	ACTB/PTPN23/CSK/NUMBL/EPHA4/KIFC3/TBCD/DLG5/DCHS1/PLEC	10
GO:0015980	BP	GO:0015980	energy derivation by oxidation of organic compounds	37/1325	318/18723	0.00197626	0.0676711	0.0622624	UQCRC1/MDH1/PPP1R3F/SDHA/MT3/NDUFB2/NDUFB7/IDH3B/NDUFS8/NDUFS7/SLC25A12/NDUFA1/COX6B1/TRAP1/UQCR11/INPP5K/MYBBP1A/BLOC1S1/AKT1/NDUFS6/PHKG2/PINK1/SUCLG1/UQCRQ/VCP/NDUFS5/NDUFA3/GAA/PPP1CA/COX8A/DNAJC30/GBA/PLEC/EPM2AIP1/MTOR/ARL2/CHCHD10	37
GO:0006896	BP	GO:0006896	Golgi to vacuole transport	6/1325	20/18723	0.00202994	0.0677503	0.0623353	AP3D1/AP1G1/GAK/LAMP1/CLN3/AP1G2	6
GO:0031498	BP	GO:0031498	chromatin disassembly	6/1325	20/18723	0.00202994	0.0677503	0.0623353	SMARCB1/GRWD1/SMARCD2/ARID1A/SMARCA4/SMARCC2	6
GO:0032986	BP	GO:0032986	protein-DNA complex disassembly	6/1325	20/18723	0.00202994	0.0677503	0.0623353	SMARCB1/GRWD1/SMARCD2/ARID1A/SMARCA4/SMARCC2	6
GO:0006241	BP	GO:0006241	CTP biosynthetic process	5/1325	14/18723	0.00205419	0.0677503	0.0623353	NME3/NME4/UCK1/UCKL1/NME2	5
GO:0022038	BP	GO:0022038	corpus callosum development	5/1325	14/18723	0.00205419	0.0677503	0.0623353	NIN/PTPRS/C12orf57/NSUN5/SZT2	5
GO:1904923	BP	GO:1904923	regulation of autophagy of mitochondrion in response to mitochondrial depolarization	5/1325	14/18723	0.00205419	0.0677503	0.0623353	CDC37/MFN2/PINK1/GBA/TOMM7	5
GO:0015931	BP	GO:0015931	nucleobase-containing compound transport	28/1325	222/18723	0.002094	0.0686165	0.0631322	UPF1/ZC3H3/YBX1/SEH1L/KHSRP/NUP188/SUPT6H/ABCC5/KHDRBS1/DDX39A/NUP214/NUP210/DHX9/LRRC8A/G3BP2/EIF4A3/SEC13/MCM3AP/ADORA1/NOL6/SLC25A6/ALYREF/HSF1/POM121/CD47/SMG5/RBM15B/POM121C	28
GO:0009303	BP	GO:0009303	rRNA transcription	8/1325	34/18723	0.00212791	0.0686165	0.0631322	TCOF1/GTF3C1/SMARCB1/PIH1D1/SMARCA4/GTF3C5/BRF1/MTOR	8
GO:0043276	BP	GO:0043276	anoikis	8/1325	34/18723	0.00212791	0.0686165	0.0631322	TSC2/STK11/MYBBP1A/AKT1/NOTCH1/BRMS1/MTOR/IKBKG	8
GO:0050821	BP	GO:0050821	protein stabilization	25/1325	191/18723	0.0021315	0.0686165	0.0631322	WIZ/USP36/MT3/EP300/TELO2/CDC37/AAK1/EPHA4/RPL5/HIP1R/CCT7/MAPK8IP3/RPL11/SEC16A/GNAQ/PINK1/DVL3/SYVN1/PPIB/PHB/WDR81/USP19/HCFC1/LAMP1/PHB2	25
GO:0006405	BP	GO:0006405	RNA export from nucleus	14/1325	84/18723	0.00218479	0.0699131	0.0643252	UPF1/NUP188/SUPT6H/KHDRBS1/DDX39A/NUP214/DHX9/MCM3AP/NOL6/ALYREF/POM121/SMG5/RBM15B/POM121C	14
GO:0032786	BP	GO:0032786	positive regulation of DNA-templated transcription, elongation	7/1325	27/18723	0.00220947	0.0700784	0.0644772	ELL/SUPT6H/TCERG1/GTF2F1/BRD4/ALYREF/SUPT5H	7
GO:0016241	BP	GO:0016241	regulation of macroautophagy	20/1325	141/18723	0.00221602	0.0700784	0.0644772	CAPN1/CLEC16A/ATP6V1H/USP36/SPTLC1/MAPK3/TSC2/ATP6V1A/AKT1/FEZ1/PINK1/UBQLN4/SNX32/GBA/CLN3/SUPT5H/MTOR/EHMT2/CERS1/IKBKG	20
GO:1903362	BP	GO:1903362	regulation of cellular protein catabolic process	31/1325	255/18723	0.00224711	0.070646	0.0649996	SIRT2/CHFR/SIRT6/ARAF/CCDC22/RNF40/SGTA/FZR1/ABCA2/EPHA4/RPL5/GIPC1/LRP1/FURIN/CSNK1D/AKT1/RPL11/OGT/PINK1/CCAR2/VPS11/UBQLN4/UBXN1/ZYG11B/VCP/PSMC3/USP19/GBA/TMEM259/DDRGK1/CSNK1E	31
GO:0018023	BP	GO:0018023	peptidyl-lysine trimethylation	10/1325	50/18723	0.00230848	0.0721533	0.0663864	KDM4A/SETD1A/SMARCB1/PIH1D1/SETD1B/BRD4/OGT/LMNA/KMT2D/ZNF335	10
GO:0032984	BP	GO:0032984	protein-containing complex disassembly	28/1325	224/18723	0.00238893	0.0742362	0.0683028	UPF1/CLEC16A/CAPZB/MCOLN1/SMARCB1/GRWD1/SMARCD2/APC2/SPTBN1/ARHGEF2/ARID1A/NAPB/SMARCA4/SMARCC2/SH3GL1/PEX14/SPTBN4/UBQLN4/APEH/VCP/NCKAP5L/PPP1CA/CFL1/GBA/FLII/GAK/CLN3/VPS16	28
GO:0046467	BP	GO:0046467	membrane lipid biosynthetic process	20/1325	142/18723	0.00241197	0.0745217	0.0685655	PLPP1/SPTLC1/CERS4/PIGU/ASAH1/ABCA2/B4GALT6/ELOVL4/PIGT/GAL3ST1/CSNK1G2/PIGC/SMPD4/ST6GALNAC4/DPM2/PIGO/ST8SIA3/GBA/PLA2G6/CERS1	20
GO:0072384	BP	GO:0072384	organelle transport along microtubule	14/1325	85/18723	0.00244896	0.0752321	0.069219	AP3D1/KIFAP3/SUN2/AP3B2/STK11/KIF1A/BLOC1S1/PEX14/FEZ1/RAB6A/COPG1/LAMP1/CLN3/TMEM201	14
GO:0051099	BP	GO:0051099	positive regulation of binding	23/1325	173/18723	0.00256792	0.0776574	0.0714505	SIRT2/ABL1/EP300/PPP2CB/ERCC2/MED25/EDF1/PPP2CA/EIF4G1/EPHA4/LRP1/TICAM1/TRIM28/HIP1R/RAMP1/MEN1/DHX9/CDK9/APP/RPL11/SKI/HSF1/DDRGK1	23
GO:0072528	BP	GO:0072528	pyrimidine-containing compound biosynthetic process	8/1325	35/18723	0.00258994	0.0776574	0.0714505	TBPL1/CAD/NME3/NME4/UCK1/UCKL1/MTOR/NME2	8
GO:0034504	BP	GO:0034504	protein localization to nucleus	34/1325	290/18723	0.00259631	0.0776574	0.0714505	PAF1/POLR1A/NUP188/SUN2/RANGAP1/TSC2/TESK1/LZTS2/TMCO6/IPO13/STK11/GLIS2/NUP214/TRIM28/CCT7/PPP3CA/AKT1/RPL11/MEPCE/CIZ1/NOTCH1/SEC13/LMNA/JUP/RRS1/MCRS1/FAM53B/POM121/PPP1R10/ARL2/PHB2/PPP3R1/CHCHD10/POM121C	34
GO:0006913	BP	GO:0006913	nucleocytoplasmic transport	35/1325	301/18723	0.00260014	0.0776574	0.0714505	UPF1/RANBP3/NUP188/RANGAP1/TSC2/LZTS2/SUPT6H/TMCO6/IPO13/KHDRBS1/DDX39A/NUP214/TRIM28/DHX9/PPP3CA/AKT1/NOTCH1/SEC13/MCM3AP/LMNA/NOL6/XPO6/JUP/RRS1/GAS6/ALYREF/FAM53B/POM121/NOP9/SMG5/PPP1R10/PHB2/PPP3R1/RBM15B/POM121C	35
GO:0051169	BP	GO:0051169	nuclear transport	35/1325	301/18723	0.00260014	0.0776574	0.0714505	UPF1/RANBP3/NUP188/RANGAP1/TSC2/LZTS2/SUPT6H/TMCO6/IPO13/KHDRBS1/DDX39A/NUP214/TRIM28/DHX9/PPP3CA/AKT1/NOTCH1/SEC13/MCM3AP/LMNA/NOL6/XPO6/JUP/RRS1/GAS6/ALYREF/FAM53B/POM121/NOP9/SMG5/PPP1R10/PHB2/PPP3R1/RBM15B/POM121C	35
GO:0070584	BP	GO:0070584	mitochondrion morphogenesis	6/1325	21/18723	0.00267362	0.079411	0.073064	BAX/MYH14/FEZ1/BCL2L1/PLEC/FIS1	6
GO:0006367	BP	GO:0006367	transcription initiation from RNA polymerase II promoter	13/1325	77/18723	0.00275414	0.0804508	0.0740206	MED24/ERCC1/POLR2I/TAF6/SRF/GTF2F1/THRA/TAF4/CDK9/TAF6L/TAF10/MED16/MED12	13
GO:0000470	BP	GO:0000470	maturation of LSU-rRNA	7/1325	28/18723	0.00276849	0.0804508	0.0740206	PES1/FTSJ3/RPL35/WDR12/RPL7A/RPL10A/BOP1	7
GO:0031440	BP	GO:0031440	regulation of mRNA 3'-end processing	7/1325	28/18723	0.00276849	0.0804508	0.0740206	PAF1/ZC3H3/RNF40/CDK9/HSF1/SUPT5H/NELFE	7
GO:0060765	BP	GO:0060765	regulation of androgen receptor signaling pathway	7/1325	28/18723	0.00276849	0.0804508	0.0740206	KDM5D/EP300/PKN1/SMARCA4/PRMT2/PHB/NCOR2	7
GO:0032434	BP	GO:0032434	regulation of proteasomal ubiquitin-dependent protein catabolic process	19/1325	134/18723	0.00283058	0.0816461	0.0751204	SIRT2/CHFR/SIRT6/ARAF/SGTA/FZR1/GIPC1/CSNK1D/AKT1/RPL11/OGT/CCAR2/UBQLN4/UBXN1/ZYG11B/VCP/GBA/DDRGK1/CSNK1E	19
GO:0051168	BP	GO:0051168	nuclear export	21/1325	154/18723	0.00284	0.0816461	0.0751204	UPF1/RANBP3/NUP188/RANGAP1/LZTS2/SUPT6H/KHDRBS1/DDX39A/NUP214/DHX9/MCM3AP/NOL6/XPO6/RRS1/GAS6/ALYREF/POM121/NOP9/SMG5/RBM15B/POM121C	21
GO:0000463	BP	GO:0000463	maturation of LSU-rRNA from tricistronic rRNA transcript (SSU-rRNA, 5.8S rRNA, LSU-rRNA)	5/1325	15/18723	0.00290318	0.0817147	0.0751835	PES1/FTSJ3/RPL35/WDR12/BOP1	5
GO:0048308	BP	GO:0048308	organelle inheritance	5/1325	15/18723	0.00290318	0.0817147	0.0751835	MAPK3/GBF1/STK25/MAP2K2/GOLGA2	5
GO:0048313	BP	GO:0048313	Golgi inheritance	5/1325	15/18723	0.00290318	0.0817147	0.0751835	MAPK3/GBF1/STK25/MAP2K2/GOLGA2	5
GO:1905146	BP	GO:1905146	lysosomal protein catabolic process	5/1325	15/18723	0.00290318	0.0817147	0.0751835	LRP1/TPP1/GBA/CLN3/VPS13A	5
GO:0006893	BP	GO:0006893	Golgi to plasma membrane transport	11/1325	60/18723	0.00294025	0.0823269	0.0757468	OSBPL5/DNM2/GGA1/CCDC22/CSK/SPTBN1/BBS2/LLGL1/SEC16A/VAMP5/CLN3	11
GO:0090630	BP	GO:0090630	activation of GTPase activity	17/1325	115/18723	0.00296515	0.0825941	0.0759927	TBC1D22A/RAP1GAP/SGSM3/RANGAP1/TBC1D17/TBC1D13/APC2/ARHGAP22/TBC1D14/BCAS3/EVI5L/SLC27A4/TBC1D10B/RALGAPB/RHOG/SCRIB/TBC1D9B	17
GO:0019646	BP	GO:0019646	aerobic electron transport chain	14/1325	87/18723	0.00305644	0.084698	0.0779284	UQCRC1/SDHA/NDUFB2/NDUFB7/NDUFS8/NDUFS7/NDUFA1/UQCR11/NDUFS6/PINK1/UQCRQ/NDUFS5/NDUFA3/COX8A	14
GO:0070897	BP	GO:0070897	transcription preinitiation complex assembly	8/1325	36/18723	0.00312677	0.0860153	0.0791404	SMARCB1/PIH1D1/TAF6/UBTF/THRA/SMARCA4/TAF6L/BRF1	8
GO:0035821	BP	GO:0035821	modulation of process of other organism	16/1325	106/18723	0.00313597	0.0860153	0.0791404	CTDP1/SMARCB1/EP300/SMARCA4/INPP5K/TNIP1/RRAGA/SAP30BP/PSMC3/PPIB/PHB/BCL2L1/CFL1/PC/IGF2R/PHB2	16
GO:0030521	BP	GO:0030521	androgen receptor signaling pathway	9/1325	44/18723	0.00321292	0.0872356	0.0802632	KDM5D/PLPP1/EP300/ARID1A/PKN1/SMARCA4/PRMT2/PHB/NCOR2	9
GO:1903573	BP	GO:1903573	negative regulation of response to endoplasmic reticulum stress	9/1325	44/18723	0.00321292	0.0872356	0.0802632	SGTA/CREB3/TXNDC12/NR1H2/UBXN1/SYVN1/BCL2L1/DDRGK1/ATF6B	9
GO:0021782	BP	GO:0021782	glial cell development	17/1325	116/18723	0.00325093	0.0873849	0.0804005	SIRT2/GSTP1/MT3/ERCC2/ABCA2/B4GALT6/LRP1/NSUN5/APP/AKT1/LGI4/SKI/NCSTN/TPPP/PLEC/MED12/PPP3R1	17
GO:0030518	BP	GO:0030518	intracellular steroid hormone receptor signaling pathway	17/1325	116/18723	0.00325093	0.0873849	0.0804005	KDM5D/PLPP1/EP300/VPS18/ARID1A/DDX54/PKN1/SMARCA4/PRMT2/SAFB/VPS11/PHB/KMT2D/TADA3/NCOR2/DDRGK1/PHB2	17
GO:0009267	BP	GO:0009267	cellular response to starvation	21/1325	156/18723	0.00331908	0.088773	0.0816777	CLEC16A/SREBF1/SEH1L/GCN1/COMT/MAPK3/NPRL3/ITFG2/TFEB/DAP/WDR24/MYBBP1A/RPTOR/RRAGA/GBA/GAS6/GAS2L1/WDR45/SZT2/MTOR/EHMT2	21
GO:0061136	BP	GO:0061136	regulation of proteasomal protein catabolic process	24/1325	187/18723	0.00334625	0.0890565	0.0819386	SIRT2/CHFR/SIRT6/ARAF/RNF40/SGTA/FZR1/GIPC1/CSNK1D/AKT1/RPL11/OGT/PINK1/CCAR2/UBQLN4/UBXN1/ZYG11B/VCP/PSMC3/USP19/GBA/TMEM259/DDRGK1/CSNK1E	24
GO:0034067	BP	GO:0034067	protein localization to Golgi apparatus	7/1325	29/18723	0.0034298	0.0902665	0.0830518	GBF1/OBSL1/CSNK1D/PACS1/RAB6A/GAK/VPS13A	7
GO:0051648	BP	GO:0051648	vesicle localization	23/1325	177/18723	0.00343972	0.0902665	0.0830518	AP3D1/KIFAP3/DNM2/AP3B2/TESK1/GBF1/STK11/BBS2/KIF1A/ACTN4/STARD3/SYT4/BLOC1S1/CSNK1D/TPGS1/PINK1/NLGN2/DCTN2/SCRIB/RAB11B/CLN3/PDCD6/IKBKG	23
GO:0009220	BP	GO:0009220	pyrimidine ribonucleotide biosynthetic process	6/1325	22/18723	0.00345887	0.0902665	0.0830518	CAD/NME3/NME4/UCK1/UCKL1/NME2	6
GO:0031061	BP	GO:0031061	negative regulation of histone methylation	6/1325	22/18723	0.00345887	0.0902665	0.0830518	KDM4A/SMARCB1/PIH1D1/SUPT6H/PHF1/DNMT1	6
GO:0007030	BP	GO:0007030	Golgi organization	21/1325	157/18723	0.00358289	0.0930514	0.0856141	CUL7/DNM2/NSFL1C/MAPK3/COG4/GBF1/STK25/GORASP2/OBSL1/MAP2K2/KIFC3/BCAS3/CSNK1D/SEC16A/VPS51/TMED4/COG1/GOLGA2/LMAN2/GAK/MYO18A	21
GO:0006228	BP	GO:0006228	UTP biosynthetic process	4/1325	10/18723	0.00370933	0.0938041	0.0863067	CAD/NME3/NME4/NME2	4
GO:0033572	BP	GO:0033572	transferrin transport	4/1325	10/18723	0.00370933	0.0938041	0.0863067	DNM2/MCOLN1/ARHGAP1/RAB11B	4
GO:0061085	BP	GO:0061085	regulation of histone H3-K27 methylation	4/1325	10/18723	0.00370933	0.0938041	0.0863067	SUPT6H/PHF1/PHF19/OGT	4
GO:1901838	BP	GO:1901838	positive regulation of transcription of nucleolar large rRNA by RNA polymerase I	4/1325	10/18723	0.00370933	0.0938041	0.0863067	SMARCB1/PIH1D1/SMARCA4/MTOR	4
GO:1904526	BP	GO:1904526	regulation of microtubule binding	4/1325	10/18723	0.00370933	0.0938041	0.0863067	ABL1/PPP2CB/PPP2CA/HSF1	4
GO:0045732	BP	GO:0045732	positive regulation of protein catabolic process	28/1325	231/18723	0.00371657	0.0938041	0.0863067	SIRT2/CHFR/SIRT6/GGA1/SGSM3/CCDC22/RNF40/SGTA/FZR1/ABCA2/APC2/LRP1/FURIN/CSNK1D/AKT1/VPS11/VPS28/ZYG11B/VCP/PACSIN3/PSMC3/DDB1/GBA/TMEM259/DDRGK1/WWP2/CSNK1E/TNFSF12	28
GO:0051258	BP	GO:0051258	protein polymerization	34/1325	297/18723	0.00380482	0.0955541	0.0879168	TUBG2/NCKAP1/PAK3/CAPZB/ABL1/NIN/CORO1A/SPTBN1/PREX1/EML2/TUBGCP6/CDC42EP1/TUBGCP2/HIP1R/BIN1/ARPC5L/NUMA1/CSNK1D/TBCD/TMSB4Y/PINK1/SPTBN4/GOLGA2/MLST8/TPPP/CORO1B/SSH3/FLII/MTOR/TRIM27/DCTN1/ARL2/CORO7/CYFIP1	34
GO:0031124	BP	GO:0031124	mRNA 3'-end processing	11/1325	62/18723	0.00383202	0.0955541	0.0879168	PAF1/ZC3H3/CSTF2/RNF40/SYMPK/CDK9/APP/SSU72/HSF1/SUPT5H/NELFE	11
GO:0009060	BP	GO:0009060	aerobic respiration	24/1325	189/18723	0.00383923	0.0955541	0.0879168	UQCRC1/MDH1/SDHA/NDUFB2/NDUFB7/IDH3B/NDUFS8/NDUFS7/NDUFA1/COX6B1/UQCR11/BLOC1S1/AKT1/NDUFS6/PINK1/SUCLG1/UQCRQ/VCP/NDUFS5/NDUFA3/COX8A/DNAJC30/ARL2/CHCHD10	24
GO:1903050	BP	GO:1903050	regulation of proteolysis involved in cellular protein catabolic process	27/1325	221/18723	0.00388818	0.0963265	0.0886275	SIRT2/CHFR/SIRT6/ARAF/CCDC22/RNF40/SGTA/FZR1/EPHA4/RPL5/GIPC1/CSNK1D/AKT1/RPL11/OGT/PINK1/CCAR2/UBQLN4/UBXN1/ZYG11B/VCP/PSMC3/USP19/GBA/TMEM259/DDRGK1/CSNK1E	27
GO:0034244	BP	GO:0034244	negative regulation of transcription elongation from RNA polymerase II promoter	5/1325	16/18723	0.00397922	0.0976817	0.0898743	RECQL5/TCERG1/NELFA/NELFB/NELFE	5
GO:0046036	BP	GO:0046036	CTP metabolic process	5/1325	16/18723	0.00397922	0.0976817	0.0898743	NME3/NME4/UCK1/UCKL1/NME2	5
GO:0030100	BP	GO:0030100	regulation of endocytosis	26/1325	211/18723	0.00405931	0.0991947	0.0912665	TNK2/DNM2/ABL1/PACSIN2/TSC2/ABCA2/PPP3CB/AAK1/SGIP1/LRP1/HIP1R/NR1H2/SYT4/BIN1/PPP3CA/SH3GL1/VPS28/LRPAP1/PACSIN3/RAB4B/AXL/ANKRD13D/RUFY1/SCRIB/CLN3/PPP3R1	26
GO:0032271	BP	GO:0032271	regulation of protein polymerization	28/1325	233/18723	0.00419451	0.101826	0.093687	NCKAP1/PAK3/CAPZB/ABL1/NIN/CORO1A/SPTBN1/PREX1/EML2/CDC42EP1/HIP1R/BIN1/ARPC5L/NUMA1/TBCD/TMSB4Y/PINK1/SPTBN4/MLST8/TPPP/CORO1B/SSH3/FLII/MTOR/TRIM27/DCTN1/ARL2/CYFIP1	28
GO:0006221	BP	GO:0006221	pyrimidine nucleotide biosynthetic process	7/1325	30/18723	0.00420485	0.101826	0.093687	TBPL1/CAD/NME3/NME4/UCK1/UCKL1/NME2	7
GO:0031057	BP	GO:0031057	negative regulation of histone modification	9/1325	46/18723	0.00439725	0.10595	0.0974822	KDM4A/SMARCB1/PIH1D1/SUPT6H/PHF1/DNMT1/SKI/CTBP1/NOC2L	9
GO:0006664	BP	GO:0006664	glycolipid metabolic process	15/1325	100/18723	0.0044146	0.10595	0.0974822	HEXB/BAX/PIGU/ABCA2/B4GALT6/PIGT/GAL3ST1/PIGC/ST6GALNAC4/DPM2/PIGO/GLB1/ST8SIA3/GBA/CPTP	15
GO:0048588	BP	GO:0048588	developmental cell growth	28/1325	234/18723	0.00445225	0.106379	0.0978765	CTDP1/MAP2K4/SYT1/SIRT6/DNM2/MT3/ABL1/NIN/PTPRS/CACNG7/PPP3CB/SRF/STK11/LRP1/PLXNA3/SYT4/APP/ZFYVE27/G6PD/PRMT2/KMT2D/SEMA4C/ANAPC2/NDN/SEMA4B/MTOR/CPNE1/CYFIP1	28
GO:0042147	BP	GO:0042147	retrograde transport, endosome to Golgi	14/1325	91/18723	0.00464204	0.110176	0.10137	RNF126/GGA1/TBC1D17/GBF1/RAB9B/TBC1D14/VPS51/TBC1D10B/SNX32/RAB6A/BET1L/DENND5A/TRIM27/DCTN1	14
GO:0006888	BP	GO:0006888	endoplasmic reticulum to Golgi vesicle-mediated transport	18/1325	130/18723	0.00465216	0.110176	0.10137	COPE/GBF1/SCAP/NRBP1/COPA/ERGIC3/KDELR2/CSNK1D/SEC16A/SEC13/TMED4/VCP/GOLGA2/YIF1B/LMAN2/RAB1B/COPG1/PDCD6	18
GO:0005996	BP	GO:0005996	monosaccharide metabolic process	30/1325	257/18723	0.00476792	0.11127	0.102376	MAN2B2/PPP1R3F/AKR1B1/EP300/BCKDK/MAN2B1/BRAT1/SLC25A12/INPP5K/MAN2C1/PFKL/AKT1/OGT/SOGA1/PHKG2/USF1/ADPGK/G6PD/CRTC2/PGM2L1/DDB1/GLB1/GAA/PPP1CA/PC/CLK2/EPM2AIP1/MPI/MAN2A2/MTOR	30
GO:0006360	BP	GO:0006360	transcription by RNA polymerase I	10/1325	55/18723	0.00476941	0.11127	0.102376	POLR1A/TCOF1/SMARCB1/PIH1D1/ERCC2/UBTF/SMARCA4/POLR2L/MAF1/MTOR	10
GO:0006414	BP	GO:0006414	translational elongation	10/1325	55/18723	0.00476941	0.11127	0.102376	ASCC2/DPH1/EEFSEC/RPLP1/EIF4A3/EEF1A1/EEF2/ZNF598/RPLP2/EEF1G	10
GO:0051650	BP	GO:0051650	establishment of vesicle localization	21/1325	161/18723	0.0048196	0.11127	0.102376	AP3D1/KIFAP3/DNM2/AP3B2/TESK1/GBF1/STK11/BBS2/KIF1A/ACTN4/STARD3/SYT4/BLOC1S1/CSNK1D/PINK1/DCTN2/SCRIB/RAB11B/CLN3/PDCD6/IKBKG	21
GO:0016575	BP	GO:0016575	histone deacetylation	13/1325	82/18723	0.00482251	0.11127	0.102376	SIRT2/SREBF1/SIRT6/MIER2/HDAC5/SKI/PINK1/CTBP1/SAP30BP/PHB/TADA3/BRMS1/MTA1	13
GO:1905897	BP	GO:1905897	regulation of response to endoplasmic reticulum stress	13/1325	82/18723	0.00482251	0.11127	0.102376	BAX/ERP29/SGTA/CREB3/TXNDC12/NR1H2/UBXN1/SYVN1/BCL2L1/USP19/TMEM259/DDRGK1/ATF6B	13
GO:1903509	BP	GO:1903509	liposaccharide metabolic process	15/1325	101/18723	0.00485412	0.11152	0.102607	HEXB/BAX/PIGU/ABCA2/B4GALT6/PIGT/GAL3ST1/PIGC/ST6GALNAC4/DPM2/PIGO/GLB1/ST8SIA3/GBA/CPTP	15
GO:0006605	BP	GO:0006605	protein targeting	35/1325	314/18723	0.00513298	0.117225	0.107855	USP36/AP3D1/SEC61A2/SREBF1/RNF31/TIMM13/NUCB1/SGTA/CDC37/SLC1A1/AIP/C2CD5/SPCS1/MFN2/SIL1/PEX16/GIPC1/ROMO1/INPP5K/NACAD/PEX14/RPL11/TAOK2/ZFAND2B/PINK1/VPS11/ADORA1/PMPCA/YIF1B/HRAS/SRPRA/HGS/TOMM7/VPS13A/FIS1	35
GO:0010639	BP	GO:0010639	negative regulation of organelle organization	38/1325	348/18723	0.00514602	0.117225	0.107855	MAD1L1/ERCC1/RPS6KA2/XRCC1/CAPZB/DNM2/NAA10/CORO1A/TSC2/TESK1/TRIM37/ANAPC15/IK/APC2/SPTBN1/ARHGEF2/EML2/GNL3L/HIP1R/PPFIA1/INPP5K/SYT4/NAT10/TBCD/AKT1/EVI5L/FEZ1/TMSB4Y/PINK1/SPTBN4/LMNA/BCL2L1/CORO1B/SSH3/AURKAIP1/FLII/ARAP1/EHMT2	38
GO:0034250	BP	GO:0034250	positive regulation of cellular amide metabolic process	21/1325	162/18723	0.00517859	0.117237	0.107866	PCIF1/MAPK3/ABCA2/EIF4G1/EPHA4/FASTKD2/KHDRBS1/RPL5/NSUN5/NAT10/DHX9/EIF4A3/RPUSD3/PINK1/EEF2/RPS9/PLA2G6/PLXNB2/RPS4X/MTOR/PRKDC	21
GO:0006470	BP	GO:0006470	protein dephosphorylation	32/1325	281/18723	0.00528441	0.117237	0.107866	PHPT1/CTDP1/PPP2R5A/PTPN23/PPP6R2/SBF1/CDC25B/PPP2CB/VRK3/PTPRS/PPP3CB/PPP2CA/GNAI2/PPM1G/STK11/SYMPK/PPP1R1B/PPP3CA/PTPRF/NCEH1/PPP4C/DUSP23/PINK1/SSU72/PPP1R16A/ADORA1/PPP1CA/SSH3/GBA/MTOR/CSNK2B/PPP3R1	32
GO:0009084	BP	GO:0009084	glutamine family amino acid biosynthetic process	5/1325	17/18723	0.0053127	0.117237	0.107866	GLS/SLC25A12/ASL/PYCR2/CLN3	5
GO:0045815	BP	GO:0045815	positive regulation of gene expression, epigenetic	5/1325	17/18723	0.0053127	0.117237	0.107866	ARID1B/EP300/ARID1A/ZMIZ2/PHF2	5
GO:0006672	BP	GO:0006672	ceramide metabolic process	15/1325	102/18723	0.00532847	0.117237	0.107866	HEXB/PLPP1/SPTLC1/CERS4/ASAH1/ABCA2/PPP2CA/B4GALT6/GAL3ST1/SMPD4/ST6GALNAC4/ST8SIA3/GBA/PLA2G6/CERS1	15
GO:0046785	BP	GO:0046785	microtubule polymerization	13/1325	83/18723	0.00535698	0.117237	0.107866	TUBG2/ABL1/NIN/EML2/TUBGCP6/TUBGCP2/NUMA1/CSNK1D/TBCD/GOLGA2/TPPP/DCTN1/ARL2	13
GO:0045862	BP	GO:0045862	positive regulation of proteolysis	40/1325	372/18723	0.00542615	0.117237	0.107866	SIRT2/CHFR/SIRT6/BAX/MYH9/LGMN/CCDC22/RNF40/SGTA/FZR1/SLC1A1/DAP/EPHA4/APH1A/CTSD/ADRM1/HIP1R/FURIN/CSNK1D/APP/AKT1/RHBDD1/TNIP1/OGT/PINK1/ZYG11B/NCSTN/VCP/PACSIN3/PSMC3/FADD/AURKAIP1/PIDD1/GBA/TMEM259/HSF1/DDRGK1/CSNK1E/FIS1/PDCD6	40
GO:0006687	BP	GO:0006687	glycosphingolipid metabolic process	10/1325	56/18723	0.00544637	0.117237	0.107866	HEXB/BAX/ABCA2/B4GALT6/GAL3ST1/ST6GALNAC4/GLB1/ST8SIA3/GBA/CPTP	10
GO:0031109	BP	GO:0031109	microtubule polymerization or depolymerization	17/1325	122/18723	0.00548347	0.117237	0.107866	TUBG2/ABL1/NIN/APC2/ARHGEF2/EML2/TUBGCP6/TUBGCP2/NUMA1/CSNK1D/TBCD/GOLGA2/NCKAP5L/TPPP/GAS2L1/DCTN1/ARL2	17
GO:0006188	BP	GO:0006188	IMP biosynthetic process	4/1325	11/18723	0.00550487	0.117237	0.107866	GART/HPRT1/PFAS/APRT	4
GO:0045945	BP	GO:0045945	positive regulation of transcription by RNA polymerase III	4/1325	11/18723	0.00550487	0.117237	0.107866	ELL/RPTOR/BRF1/MTOR	4
GO:0051573	BP	GO:0051573	negative regulation of histone H3-K9 methylation	4/1325	11/18723	0.00550487	0.117237	0.107866	KDM4A/SMARCB1/PIH1D1/DNMT1	4
GO:0090160	BP	GO:0090160	Golgi to lysosome transport	4/1325	11/18723	0.00550487	0.117237	0.107866	AP1G1/GAK/LAMP1/CLN3	4
GO:1900112	BP	GO:1900112	regulation of histone H3-K9 trimethylation	4/1325	11/18723	0.00550487	0.117237	0.107866	KDM4A/SMARCB1/PIH1D1/LMNA	4
GO:0033143	BP	GO:0033143	regulation of intracellular steroid hormone receptor signaling pathway	12/1325	74/18723	0.00551405	0.117237	0.107866	KDM5D/EP300/VPS18/PKN1/SMARCA4/PRMT2/VPS11/PHB/KMT2D/NCOR2/DDRGK1/PHB2	12
GO:0051570	BP	GO:0051570	regulation of histone H3-K9 methylation	6/1325	24/18723	0.00552518	0.117237	0.107866	KDM4A/SMARCB1/PIH1D1/DNMT1/LMNA/EHMT2	6
GO:0051647	BP	GO:0051647	nucleus localization	6/1325	24/18723	0.00552518	0.117237	0.107866	SUN2/KIF1A/BIN1/TMEM201/MTOR/DCTN1	6
GO:0071322	BP	GO:0071322	cellular response to carbohydrate stimulus	21/1325	163/18723	0.00555937	0.117237	0.107866	NADK/PHPT1/MAP2K4/RPS6KA2/SMARCB1/CDK16/STX4/PIH1D1/PPP3CB/SRF/LRP1/SMARCA4/MEN1/PPP3CA/POLG/ADCY5/GAS6/PLA2G6/RAB11B/FIS1/NME2	21
GO:0046513	BP	GO:0046513	ceramide biosynthetic process	11/1325	65/18723	0.00556088	0.117237	0.107866	SPTLC1/CERS4/ASAH1/B4GALT6/GAL3ST1/SMPD4/ST6GALNAC4/ST8SIA3/GBA/PLA2G6/CERS1	11
GO:0006091	BP	GO:0006091	generation of precursor metabolites and energy	50/1325	490/18723	0.00579427	0.12168	0.111954	UQCRC1/MDH1/PPP1R3F/SDHA/AKR1B1/MT3/NDUFB2/NDUFB7/EP300/IDH3B/ETFB/NDUFS8/NDUFS7/SLC25A12/NDUFA1/COX6B1/TRAP1/UQCR11/POR/PGLS/INPP5K/MYBBP1A/BLOC1S1/PFKL/APP/AKT1/NDUFS6/OGT/PHKG2/PINK1/ADPGK/G6PD/JMJD8/SUCLG1/UQCRQ/VCP/NDUFS5/NDUFA3/GAA/PPP1CA/COX8A/DNAJC30/GBA/PLEC/EPM2AIP1/NDOR1/MTOR/ARL2/PHB2/CHCHD10	50
GO:0030148	BP	GO:0030148	sphingolipid biosynthetic process	15/1325	103/18723	0.0058396	0.121681	0.111955	PLPP1/SPTLC1/CERS4/ASAH1/ABCA2/B4GALT6/ELOVL4/GAL3ST1/CSNK1G2/SMPD4/ST6GALNAC4/ST8SIA3/GBA/PLA2G6/CERS1	15
GO:1905037	BP	GO:1905037	autophagosome organization	15/1325	103/18723	0.0058396	0.121681	0.111955	ATG16L1/NSFL1C/NPRL3/ATG2A/AMBRA1/MFN2/TBC1D14/FEZ1/PINK1/RAB1B/GBA/PACS2/CLN3/WDR45/EHMT2	15
GO:2000058	BP	GO:2000058	regulation of ubiquitin-dependent protein catabolic process	21/1325	164/18723	0.00596291	0.123771	0.113878	SIRT2/CHFR/SIRT6/ARAF/CCDC22/SGTA/FZR1/RPL5/GIPC1/CSNK1D/AKT1/RPL11/OGT/CCAR2/UBQLN4/UBXN1/ZYG11B/VCP/GBA/DDRGK1/CSNK1E	21
GO:0014044	BP	GO:0014044	Schwann cell development	7/1325	32/18723	0.00614323	0.126656	0.116533	SIRT2/AKT1/LGI4/SKI/PLEC/MED12/PPP3R1	7
GO:0032094	BP	GO:0032094	response to food	8/1325	40/18723	0.00618213	0.126656	0.116533	SREBF1/MT3/NENF/BBS2/AKT1/G6PD/PLEC/MTOR	8
GO:0010257	BP	GO:0010257	NADH dehydrogenase complex assembly	10/1325	57/18723	0.00619614	0.126656	0.116533	NDUFB2/NDUFB7/NDUFS8/NDUFS7/NDUFA1/NDUFB11/NDUFS5/NDUFA3/NDUFA11/NDUFAF3	10
GO:0032981	BP	GO:0032981	mitochondrial respiratory chain complex I assembly	10/1325	57/18723	0.00619614	0.126656	0.116533	NDUFB2/NDUFB7/NDUFS8/NDUFS7/NDUFA1/NDUFB11/NDUFS5/NDUFA3/NDUFA11/NDUFAF3	10
GO:0051702	BP	GO:0051702	biological process involved in interaction with symbiont	14/1325	94/18723	0.00622182	0.126699	0.116572	CTDP1/SMARCB1/EP300/ROMO1/SMARCA4/INPP5K/SAP30BP/PSMC3/PPIB/PHB/DDB1/CFL1/PC/IGF2R	14
GO:1902115	BP	GO:1902115	regulation of organelle assembly	23/1325	186/18723	0.00633501	0.128517	0.118245	FUZ/CROCC/FSCN1/DNM2/NPRL3/PTPRS/TESK1/TRIM37/WRAP73/TBC1D14/LCP1/NUMA1/G3BP2/EVI5L/EML3/FEZ1/PINK1/VPS11/CNTROB/LRFN4/RAB1B/RABEP2/EHMT2	23
GO:0042552	BP	GO:0042552	myelination	18/1325	134/18723	0.00639514	0.129249	0.118919	HEXB/SIRT2/ERCC2/ABCA2/SLC25A12/B4GALT6/GAL3ST1/NSUN5/AKT1/LGI4/SKI/NCSTN/NFASC/TPPP/PLEC/MTOR/PPP3R1/CYFIP1	18
GO:0042773	BP	GO:0042773	ATP synthesis coupled electron transport	14/1325	95/18723	0.00683487	0.136742	0.125813	UQCRC1/SDHA/NDUFB2/NDUFB7/NDUFS8/NDUFS7/NDUFA1/UQCR11/NDUFS6/PINK1/UQCRQ/NDUFS5/NDUFA3/COX8A	14
GO:0042775	BP	GO:0042775	mitochondrial ATP synthesis coupled electron transport	14/1325	95/18723	0.00683487	0.136742	0.125813	UQCRC1/SDHA/NDUFB2/NDUFB7/NDUFS8/NDUFS7/NDUFA1/UQCR11/NDUFS6/PINK1/UQCRQ/NDUFS5/NDUFA3/COX8A	14
GO:0090312	BP	GO:0090312	positive regulation of protein deacetylation	6/1325	25/18723	0.00684221	0.136742	0.125813	SREBF1/PINK1/CTBP1/SAP30BP/BRMS1/NDN	6
GO:0042790	BP	GO:0042790	nucleolar large rRNA transcription by RNA polymerase I	5/1325	18/18723	0.00693343	0.137037	0.126084	TCOF1/SMARCB1/PIH1D1/SMARCA4/MTOR	5
GO:0046112	BP	GO:0046112	nucleobase biosynthetic process	5/1325	18/18723	0.00693343	0.137037	0.126084	CAD/GART/HPRT1/MTOR/APRT	5
GO:0080182	BP	GO:0080182	histone H3-K4 trimethylation	5/1325	18/18723	0.00693343	0.137037	0.126084	SETD1A/SETD1B/OGT/KMT2D/ZNF335	5
GO:0048813	BP	GO:0048813	dendrite morphogenesis	19/1325	146/18723	0.00727738	0.143308	0.131854	ARHGAP33/CUL7/PAK3/PQBP1/SLC11A2/EPHA4/STK11/OBSL1/KIF1A/PPP3CA/MINK1/RERE/TAOK2/HPRT1/CTNND2/CFL1/ANAPC2/CUX1/SRCIN1	19
GO:0007272	BP	GO:0007272	ensheathment of neurons	18/1325	136/18723	0.00744725	0.144016	0.132505	HEXB/SIRT2/ERCC2/ABCA2/SLC25A12/B4GALT6/GAL3ST1/NSUN5/AKT1/LGI4/SKI/NCSTN/NFASC/TPPP/PLEC/MTOR/PPP3R1/CYFIP1	18
GO:0008366	BP	GO:0008366	axon ensheathment	18/1325	136/18723	0.00744725	0.144016	0.132505	HEXB/SIRT2/ERCC2/ABCA2/SLC25A12/B4GALT6/GAL3ST1/NSUN5/AKT1/LGI4/SKI/NCSTN/NFASC/TPPP/PLEC/MTOR/PPP3R1/CYFIP1	18
GO:0043401	BP	GO:0043401	steroid hormone mediated signaling pathway	18/1325	136/18723	0.00744725	0.144016	0.132505	KDM5D/PLPP1/EP300/VPS18/ARID1A/DDX54/PKN1/SMARCA4/PRMT2/SAFB/VPS11/PHB/KMT2D/TADA3/NCOR2/DDRGK1/RXRB/PHB2	18
GO:0045727	BP	GO:0045727	positive regulation of translation	18/1325	136/18723	0.00744725	0.144016	0.132505	PCIF1/MAPK3/EIF4G1/FASTKD2/KHDRBS1/RPL5/NSUN5/NAT10/DHX9/EIF4A3/RPUSD3/PINK1/EEF2/RPS9/PLXNB2/RPS4X/MTOR/PRKDC	18
GO:0098876	BP	GO:0098876	vesicle-mediated transport to the plasma membrane	18/1325	136/18723	0.00744725	0.144016	0.132505	OSBPL5/PTPN23/DNM2/RAB11FIP3/GGA1/CCDC22/CSK/SLC1A1/SPTBN1/BBS2/LLGL1/SEC16A/VPS51/VAMP5/ARHGAP1/SCRIB/RAB11B/CLN3	18
GO:0071166	BP	GO:0071166	ribonucleoprotein complex localization	12/1325	77/18723	0.00760332	0.146507	0.134797	UPF1/PRPF31/SUPT6H/DDX39A/NUP214/MCM3AP/NOL6/RRS1/ALYREF/NOP9/SMG5/RBM15B	12
GO:0031123	BP	GO:0031123	RNA 3'-end processing	16/1325	116/18723	0.00763178	0.14653	0.134819	PAF1/ZC3H3/CSTF2/USB1/RNF40/FBL/PTCD1/SYMPK/CDK9/APP/SSU72/INTS1/RPS21/HSF1/SUPT5H/NELFE	16
GO:0046051	BP	GO:0046051	UTP metabolic process	4/1325	12/18723	0.00779943	0.149216	0.13729	CAD/NME3/NME4/NME2	4
GO:0032956	BP	GO:0032956	regulation of actin cytoskeleton organization	38/1325	358/18723	0.00810063	0.154017	0.141707	PHPT1/NCKAP1/ARHGEF10L/FSCN1/PAK3/CAPZB/ABL1/CORO1A/TESK1/ARHGDIB/SPTBN1/SORBS3/LRP1/PREX1/CDC42EP1/HIP1R/PPFIA1/INPP5K/BIN1/ARPC5L/BCAS3/ARHGDIA/TAOK2/TMSB4Y/SPTBN4/DAPK3/MLST8/CORO1B/SSH3/HRAS/RHOG/FLII/ARAP1/CD47/PDGFA/MTOR/TRIM27/CYFIP1	38
GO:0046390	BP	GO:0046390	ribose phosphate biosynthetic process	23/1325	190/18723	0.00815029	0.154017	0.141707	CAD/TECR/NME3/NME4/GCDH/ATP6V1A/SLC25A12/ELOVL4/UCK1/ACLY/RFK/GUK1/PINK1/GART/G6PD/VCP/HPRT1/ADCY5/DNAJC30/PFAS/UCKL1/APRT/NME2	23
GO:0034976	BP	GO:0034976	response to endoplasmic reticulum stress	29/1325	256/18723	0.00821857	0.154017	0.141707	BAX/ERP29/EP300/PPP2CB/SGTA/CREB3/CCDC47/EIF4G1/AUP1/GORASP2/TXNDC12/HERPUD2/NR1H2/RHBDD1/SEC16A/UBXN1/SYVN1/TMUB1/VCP/PDIA3/EEF2/TMEM129/BCL2L1/USP19/MAN1B1/TMEM259/PLA2G6/DDRGK1/ATF6B	29
GO:0060560	BP	GO:0060560	developmental growth involved in morphogenesis	27/1325	234/18723	0.00831128	0.154017	0.141707	SYT1/SIRT6/DNM2/MT3/ABL1/NIN/SALL1/PTPRS/CACNG7/PPP3CB/LZTS2/SRF/STK11/LRP1/TRIM28/PLXNA3/SYT4/APP/NOTCH1/ZFYVE27/SEMA4C/ANAPC2/NDN/MED12/SEMA4B/CPNE1/CYFIP1	27
GO:0044403	BP	GO:0044403	biological process involved in symbiotic interaction	32/1325	290/18723	0.00833749	0.154017	0.141707	CTDP1/SMARCB1/EP300/VPS18/TRIM35/TRIM62/ROMO1/SMARCA4/TRIM28/INPP5K/CTSL/TNIP1/RRAGA/SAP30BP/PSMC3/PPIB/PHB/AXL/DDB1/RPSA/BCL2L1/CFL1/PC/GAS6/ALYREF/SLC52A2/LAMP1/IGF2R/WWP2/TRIM27/PHB2/TRIM26	32
GO:0021952	BP	GO:0021952	central nervous system projection neuron axonogenesis	6/1325	26/18723	0.00837236	0.154017	0.141707	MYCBP2/NIN/C12orf57/EPHA4/SPTBN4/SZT2	6
GO:1902186	BP	GO:1902186	regulation of viral release from host cell	6/1325	26/18723	0.00837236	0.154017	0.141707	TRIM35/TRIM62/TRIM28/DDB1/PC/TRIM26	6
GO:0009124	BP	GO:0009124	nucleoside monophosphate biosynthetic process	8/1325	42/18723	0.00837244	0.154017	0.141707	CAD/UCK1/RFK/GART/HPRT1/PFAS/UCKL1/APRT	8
GO:0014003	BP	GO:0014003	oligodendrocyte development	8/1325	42/18723	0.00837244	0.154017	0.141707	GSTP1/ERCC2/ABCA2/B4GALT6/NSUN5/NCSTN/TPPP/MED12	8
GO:0072595	BP	GO:0072595	maintenance of protein localization in organelle	8/1325	42/18723	0.00837244	0.154017	0.141707	SUN2/RANGAP1/KDELR2/AKT1/CIZ1/PINK1/ARL2/CHCHD10	8
GO:0043484	BP	GO:0043484	regulation of RNA splicing	19/1325	148/18723	0.00839416	0.154017	0.141707	U2AF2/FAM50A/PCBP4/PQBP1/PRPF19/RPS13/KHDRBS1/RBM42/SF3B4/RAVER1/FASTK/SF1/CLK2/CLK3/PUF60/POLR2A/RBM10/AKAP17A/RBM15B	19
GO:0050905	BP	GO:0050905	neuromuscular process	19/1325	148/18723	0.00839416	0.154017	0.141707	MYCBP2/HEXB/XRCC1/ABL1/DMPK/MYH14/GLRB/C12orf57/APP/TPP1/EEF2/NLGN2/GAA/ADCY5/GBA/CSMD1/CLN3/MTOR/DCTN1	19
GO:0006356	BP	GO:0006356	regulation of transcription by RNA polymerase I	7/1325	34/18723	0.00867939	0.158709	0.146024	SMARCB1/PIH1D1/UBTF/SMARCA4/POLR2L/MAF1/MTOR	7
GO:1902903	BP	GO:1902903	regulation of supramolecular fiber organization	40/1325	383/18723	0.00874779	0.159417	0.146676	NCKAP1/ARHGEF10L/PAK3/CAPZB/ABL1/NIN/CORO1A/TESK1/APC2/SPTBN1/ARHGEF2/SORBS3/PFDN5/PREX1/EML2/CDC42EP1/COLGALT1/HIP1R/PPFIA1/INPP5K/BIN1/ARPC5L/NUMA1/TBCD/APP/TMSB4Y/SPTBN4/DAPK3/MLST8/EFEMP2/CORO1B/SSH3/FLII/ARAP1/CD47/MTOR/TRIM27/DCTN1/ARL2/CYFIP1	40
GO:0006120	BP	GO:0006120	mitochondrial electron transport, NADH to ubiquinone	9/1325	51/18723	0.00884794	0.16002	0.14723	NDUFB2/NDUFB7/NDUFS8/NDUFS7/NDUFA1/NDUFS6/PINK1/NDUFS5/NDUFA3	9
GO:0006670	BP	GO:0006670	sphingosine metabolic process	5/1325	19/18723	0.00887017	0.16002	0.14723	PLPP1/SPTLC1/ASAH1/ABCA2/GBA	5
GO:0007039	BP	GO:0007039	protein catabolic process in the vacuole	5/1325	19/18723	0.00887017	0.16002	0.14723	LRP1/TPP1/GBA/CLN3/VPS13A	5
GO:0061951	BP	GO:0061951	establishment of protein localization to plasma membrane	10/1325	60/18723	0.00893323	0.160619	0.147781	GGA1/CSK/SPTBN1/GORASP2/BBS2/SEC16A/VAMP5/SCRIB/RILPL1/CLN3	10
GO:0044242	BP	GO:0044242	cellular lipid catabolic process	25/1325	214/18723	0.00930581	0.16676	0.153432	PNPLA6/HEXB/ACAA1/SIRT2/LIPE/MT3/CRAT/ASAH1/ECH1/ILVBL/ETFB/GCDH/ACAD10/PCCB/FAAH/LRP1/PLCG1/SMPD4/AKT1/PLBD2/SLC27A4/GBA/PNPLA2/PLA2G6/MTOR	25
GO:0032970	BP	GO:0032970	regulation of actin filament-based process	41/1325	397/18723	0.00962114	0.171446	0.157743	PHPT1/NCKAP1/ARHGEF10L/FSCN1/PAK3/CAPZB/ABL1/MYH9/CORO1A/TESK1/ARHGDIB/SPTBN1/SORBS3/LRP1/PREX1/CDC42EP1/HIP1R/PPFIA1/INPP5K/BIN1/ARPC5L/BCAS3/ARHGDIA/TAOK2/TMSB4Y/SPTBN4/ADORA1/DAPK3/MLST8/CORO1B/SSH3/JUP/HRAS/RHOG/FLII/ARAP1/CD47/PDGFA/MTOR/TRIM27/CYFIP1	41
GO:0009314	BP	GO:0009314	response to radiation	46/1325	456/18723	0.00963108	0.171446	0.157743	CREBBP/ABCC8/ERCC1/POLD1/TMEM161A/MAP2K7/SDF4/DNM2/BAX/EP300/ERCC2/BRAT1/TMEM109/STK11/ELOVL4/DNMT3A/DYNLRB1/CEP250/PPP1R1B/MEN1/POLG/APP/AKT1/RHBDD1/ADIRF/TNKS1BP1/ROM1/XPC/GNAQ/USF1/CCAR2/TP53I13/DDB1/BCL2L1/PPP1CA/KAT5/HRAS/SWI5/CLK2/MTA1/RUVBL2/HSF1/NOC2L/MTOR/CERS1/PRKDC	46
GO:0009260	BP	GO:0009260	ribonucleotide biosynthetic process	22/1325	182/18723	0.00966932	0.171559	0.157847	CAD/TECR/NME3/NME4/GCDH/ATP6V1A/SLC25A12/ELOVL4/UCK1/ACLY/RFK/GUK1/PINK1/GART/VCP/HPRT1/ADCY5/DNAJC30/PFAS/UCKL1/APRT/NME2	22
GO:0031334	BP	GO:0031334	positive regulation of protein-containing complex assembly	27/1325	237/18723	0.00977279	0.172602	0.158807	NCKAP1/FSCN1/BAX/NIN/CORO1A/PIEZO1/PIH1D1/MED25/EIF4G1/CDC42EP1/GNL3L/HIP1R/NR1H2/LCP1/BIN1/ARPC5L/NUMA1/PINK1/VCP/MLST8/TPPP/CORO1B/MTOR/TRIM27/DCTN1/ARL2/CYFIP1	27
GO:0006486	BP	GO:0006486	protein glycosylation	26/1325	226/18723	0.00982447	0.172602	0.158807	POMGNT1/MT3/ABCA2/TMEM59/B4GALT6/GAL3ST1/POMT1/RAMP1/STT3A/ST6GALNAC4/DPM2/POMGNT2/OGT/MGAT4B/KRTCAP2/RPN1/GOLGA2/VEGFB/MAN1B1/ST8SIA3/MPI/ALG12/MAN2A2/ALG3/OST4/DDOST	26
GO:0043413	BP	GO:0043413	macromolecule glycosylation	26/1325	226/18723	0.00982447	0.172602	0.158807	POMGNT1/MT3/ABCA2/TMEM59/B4GALT6/GAL3ST1/POMT1/RAMP1/STT3A/ST6GALNAC4/DPM2/POMGNT2/OGT/MGAT4B/KRTCAP2/RPN1/GOLGA2/VEGFB/MAN1B1/ST8SIA3/MPI/ALG12/MAN2A2/ALG3/OST4/DDOST	26
GO:0001678	BP	GO:0001678	cellular glucose homeostasis	21/1325	172/18723	0.0101343	0.176349	0.162254	ABCC8/NADK/PHPT1/SMARCB1/CDK16/STX4/PIH1D1/PPP3CB/SRF/LRP1/SMARCA4/MEN1/LRRC8A/PPP3CA/POLG/ADCY5/GAS6/PLA2G6/RAB11B/FIS1/NME2	21
GO:0007219	BP	GO:0007219	Notch signaling pathway	21/1325	172/18723	0.0101343	0.176349	0.162254	EPN1/SPEN/DTX2/ZNF423/AAK1/APH1A/TRAF7/LLGL1/DTX1/WDR12/APP/AKT1/NOTCH1/NCSTN/TSPAN5/ENHO/TM2D3/DNER/ARRDC1/MIB2/WWP2	21
GO:0019068	BP	GO:0019068	virion assembly	7/1325	35/18723	0.0102017	0.176349	0.162254	SPCS1/MVB12A/VPS28/PC/RAB1B/CHMP6/MVB12B	7
GO:0021955	BP	GO:0021955	central nervous system neuron axonogenesis	7/1325	35/18723	0.0102017	0.176349	0.162254	MYCBP2/NIN/C12orf57/EPHA4/B4GALT6/SPTBN4/SZT2	7
GO:0032435	BP	GO:0032435	negative regulation of proteasomal ubiquitin-dependent protein catabolic process	7/1325	35/18723	0.0102017	0.176349	0.162254	SGTA/GIPC1/RPL11/OGT/CCAR2/UBXN1/DDRGK1	7
GO:0043467	BP	GO:0043467	regulation of generation of precursor metabolites and energy	17/1325	130/18723	0.010253	0.176593	0.162478	PPP1R3F/EP300/SLC25A12/TRAP1/INPP5K/APP/AKT1/OGT/PHKG2/PINK1/JMJD8/VCP/PPP1CA/EPM2AIP1/MTOR/ARL2/PHB2	17
GO:0071333	BP	GO:0071333	cellular response to glucose stimulus	19/1325	151/18723	0.0103245	0.176593	0.162478	NADK/PHPT1/SMARCB1/CDK16/STX4/PIH1D1/PPP3CB/SRF/LRP1/SMARCA4/MEN1/PPP3CA/POLG/ADCY5/GAS6/PLA2G6/RAB11B/FIS1/NME2	19
GO:0034644	BP	GO:0034644	cellular response to UV	13/1325	90/18723	0.0105542	0.176593	0.162478	CREBBP/ERCC1/POLD1/TMEM161A/BAX/EP300/STK11/RHBDD1/XPC/DDB1/RUVBL2/NOC2L/CERS1	13
GO:0006361	BP	GO:0006361	transcription initiation from RNA polymerase I promoter	4/1325	13/18723	0.0106429	0.176593	0.162478	SMARCB1/PIH1D1/UBTF/SMARCA4	4
GO:0034497	BP	GO:0034497	protein localization to phagophore assembly site	4/1325	13/18723	0.0106429	0.176593	0.162478	ATG16L1/MFN2/PACS2/WDR45	4
GO:0043970	BP	GO:0043970	histone H3-K9 acetylation	4/1325	13/18723	0.0106429	0.176593	0.162478	SMARCB1/PIH1D1/CRTC2/NAP1L2	4
GO:0044794	BP	GO:0044794	positive regulation by host of viral process	4/1325	13/18723	0.0106429	0.176593	0.162478	PPIB/CFL1/PC/IGF2R	4
GO:0046512	BP	GO:0046512	sphingosine biosynthetic process	4/1325	13/18723	0.0106429	0.176593	0.162478	SPTLC1/ASAH1/ABCA2/GBA	4
GO:0046520	BP	GO:0046520	sphingoid biosynthetic process	4/1325	13/18723	0.0106429	0.176593	0.162478	SPTLC1/ASAH1/ABCA2/GBA	4
GO:0061744	BP	GO:0061744	motor behavior	4/1325	13/18723	0.0106429	0.176593	0.162478	SLC1A1/C12orf57/GBA/DCTN1	4
GO:0090042	BP	GO:0090042	tubulin deacetylation	4/1325	13/18723	0.0106429	0.176593	0.162478	SIRT2/EP300/TADA3/TPPP	4
GO:1900272	BP	GO:1900272	negative regulation of long-term synaptic potentiation	4/1325	13/18723	0.0106429	0.176593	0.162478	ABL1/EPHA4/APP/ADORA1	4
GO:1905244	BP	GO:1905244	regulation of modification of synaptic structure	4/1325	13/18723	0.0106429	0.176593	0.162478	ABL1/EPHA4/CLN3/CYFIP1	4
GO:0006119	BP	GO:0006119	oxidative phosphorylation	18/1325	141/18723	0.0106969	0.176943	0.1628	UQCRC1/SDHA/NDUFB2/NDUFB7/NDUFS8/NDUFS7/NDUFA1/COX6B1/UQCR11/NDUFS6/PINK1/UQCRQ/VCP/NDUFS5/NDUFA3/COX8A/DNAJC30/CHCHD10	18
GO:0031346	BP	GO:0031346	positive regulation of cell projection organization	37/1325	353/18723	0.0107583	0.177413	0.163233	DVL2/FUZ/CUL7/CROCC/NCKAP1/FSCN1/PAK3/DNM2/EP300/NIN/SF3A2/SRF/STK25/EPHA4/WRAP73/STK11/LRP1/OBSL1/CDC42EP1/PLXNA3/DDX56/BCAS3/FEZ1/ZFYVE27/DVL3/PLXNB1/APBB1/CORO1B/HRAS/ANAPC2/ARAP1/PLXNB2/MTOR/PLEKHM1/NME2/CUX1/CYFIP1	37
GO:0000083	BP	GO:0000083	regulation of transcription involved in G1/S transition of mitotic cell cycle	5/1325	20/18723	0.0111503	0.1822	0.167637	CDK14/CDK16/BRD4/HINFP/E2F4	5
GO:0006346	BP	GO:0006346	DNA methylation-dependent heterochromatin assembly	5/1325	20/18723	0.0111503	0.1822	0.167637	MBD3/DNMT3A/TRIM28/DNMT1/MORC2	5
GO:0043984	BP	GO:0043984	histone H4-K16 acetylation	5/1325	20/18723	0.0111503	0.1822	0.167637	KAT8/PIH1D1/OGT/HCFC1/MCRS1	5
GO:1903533	BP	GO:1903533	regulation of protein targeting	12/1325	81/18723	0.0113001	0.184088	0.169375	USP36/SREBF1/RNF31/NUCB1/SLC1A1/C2CD5/INPP5K/PINK1/VPS11/HRAS/TOMM7/FIS1	12
GO:0070085	BP	GO:0070085	glycosylation	27/1325	240/18723	0.0114375	0.185764	0.170916	POMGNT1/MT3/ABCA2/TMEM59/B4GALT6/GAL3ST1/POMT1/RAMP1/STT3A/ST6GALNAC4/DPM2/POMGNT2/OGT/MGAT4B/KRTCAP2/RPN1/GOLGA2/VEGFB/MAN1B1/ST8SIA3/GBA/MPI/ALG12/MAN2A2/ALG3/OST4/DDOST	27
GO:0009416	BP	GO:0009416	response to light stimulus	34/1325	320/18723	0.0116106	0.188007	0.172981	CREBBP/ABCC8/ERCC1/POLD1/TMEM161A/MAP2K7/SDF4/DNM2/BAX/EP300/ERCC2/STK11/ELOVL4/DYNLRB1/CEP250/PPP1R1B/MEN1/POLG/APP/AKT1/RHBDD1/ROM1/XPC/GNAQ/USF1/CCAR2/TP53I13/DDB1/PPP1CA/MTA1/RUVBL2/NOC2L/MTOR/CERS1	34
GO:0006006	BP	GO:0006006	glucose metabolic process	23/1325	196/18723	0.0116486	0.188056	0.173026	PPP1R3F/EP300/BCKDK/BRAT1/SLC25A12/INPP5K/PFKL/AKT1/OGT/SOGA1/PHKG2/USF1/ADPGK/G6PD/CRTC2/PGM2L1/DDB1/GAA/PPP1CA/PC/CLK2/EPM2AIP1/MTOR	23
GO:0071331	BP	GO:0071331	cellular response to hexose stimulus	19/1325	153/18723	0.0117976	0.189892	0.174714	NADK/PHPT1/SMARCB1/CDK16/STX4/PIH1D1/PPP3CB/SRF/LRP1/SMARCA4/MEN1/PPP3CA/POLG/ADCY5/GAS6/PLA2G6/RAB11B/FIS1/NME2	19
GO:0035264	BP	GO:0035264	multicellular organism growth	17/1325	132/18723	0.0118517	0.190194	0.174992	ERCC1/EP300/LGMN/ERCC2/FKBP8/RAI1/BBS2/STAT5A/GAMT/CCM2/APP/SPTBN4/TAF10/PPIB/SP2/PLEC/MTOR	17
GO:0070873	BP	GO:0070873	regulation of glycogen metabolic process	7/1325	36/18723	0.0119095	0.190552	0.175322	PPP1R3F/INPP5K/AKT1/PHKG2/PPP1CA/EPM2AIP1/MTOR	7
GO:0006515	BP	GO:0006515	protein quality control for misfolded or incompletely synthesized proteins	6/1325	28/18723	0.0121417	0.191982	0.176638	RNF126/AUP1/CLPP/ZYG11B/VCP/LONP1	6
GO:0070076	BP	GO:0070076	histone lysine demethylation	6/1325	28/18723	0.0121417	0.191982	0.176638	KDM5D/KDM4A/KDM2B/KDM2A/UTY/PHF2	6
GO:0090344	BP	GO:0090344	negative regulation of cell aging	6/1325	28/18723	0.0121417	0.191982	0.176638	YBX1/ABL1/FZR1/MAP3K3/MIF/PRKDC	6
GO:1903020	BP	GO:1903020	positive regulation of glycoprotein metabolic process	6/1325	28/18723	0.0121417	0.191982	0.176638	ABCA2/POMT1/RAMP1/NCSTN/GOLGA2/RAB1B	6
GO:0120032	BP	GO:0120032	regulation of plasma membrane bounded cell projection assembly	22/1325	186/18723	0.0122981	0.193884	0.178388	FUZ/CROCC/NCKAP1/FSCN1/RAP1GAP/CAPZB/DNM2/TESK1/SRF/WRAP73/CDC42EP1/BCAS3/EVI5L/CNTROB/HRAS/RHOG/RABEP2/ARAP1/CLN3/MTOR/PLEKHM1/CYFIP1	22
GO:0042594	BP	GO:0042594	response to starvation	23/1325	197/18723	0.0123343	0.193886	0.178389	CLEC16A/SREBF1/CAD/SEH1L/GCN1/COMT/MAPK3/NPRL3/ITFG2/TFEB/DAP/WDR24/MYBBP1A/BCAS3/RPTOR/RRAGA/GBA/GAS6/GAS2L1/WDR45/SZT2/MTOR/EHMT2	23
GO:0071326	BP	GO:0071326	cellular response to monosaccharide stimulus	19/1325	154/18723	0.0125942	0.197396	0.181618	NADK/PHPT1/SMARCB1/CDK16/STX4/PIH1D1/PPP3CB/SRF/LRP1/SMARCA4/MEN1/PPP3CA/POLG/ADCY5/GAS6/PLA2G6/RAB11B/FIS1/NME2	19
GO:1903829	BP	GO:1903829	positive regulation of cellular protein localization	30/1325	276/18723	0.012671	0.198022	0.182195	USP36/CROCC/RNF31/ZDHHC8/STX4/TESK1/C2CD5/SPTBN1/STK11/LRP1/CEP250/GLIS2/ABHD17A/GNL3L/TRIM28/CCT7/NUMA1/AKT1/MEPCE/PINK1/VPS11/VPS28/JUP/HRAS/RHOG/MCRS1/CLN3/TOMM7/DDRGK1/FIS1	30
GO:0030520	BP	GO:0030520	intracellular estrogen receptor signaling pathway	9/1325	54/18723	0.012801	0.199473	0.18353	VPS18/ARID1A/DDX54/SAFB/VPS11/KMT2D/TADA3/DDRGK1/PHB2	9
GO:0022626	CC	GO:0022626	cytosolic ribosome	56/1360	102/19550	5.51027e-38	3.63127e-35	2.59273e-35	RPS20/RPL18/RPL31/RPS5/RPL6/RPLP0/RPL3/RPS16/RPL18A/RPL28/RPL19/RPS13/RPS12/RPL24/RPS25/RPL5/RPS10/RPS4Y1/RPL36/RPL27/RPS15A/RPL35/RPS6/RPLP1/RPS24/RPS2/RPS11/RPL13A/RPL11/RPS8/RPS27A/RPL32/RPL10/RPL7A/RPL30/RPL8/RPL29/RPS14/RPL36AL/RPL27A/RPL13/RPSA/RPS9/RPS21/RPL38/RPLP2/RPL35A/RPS23/RPL37A/RPL12/RPS4X/RPL23A/RPL10A/UBA52/RPL41/RPS18	56
GO:0044391	CC	GO:0044391	ribosomal subunit	64/1360	180/19550	3.58271e-29	1.1805e-26	8.4288e-27	RPS20/MRPL43/MRPS24/RPL18/RPL31/MRPS34/RPS5/RPL6/RPLP0/RPL3/RPS16/MRPL4/RPL18A/RPL28/RPL19/RPS13/RPS12/RPL24/RPS25/RPL5/RPS10/MRPS26/RPS4Y1/RPL36/RPL27/RPS15A/RPL35/RPS6/RPLP1/RPS24/RPS2/RPS11/RPL13A/RPL11/RPS8/MRPL24/RPS27A/RPL32/RPL10/RPL7A/RPL30/RPL8/RPL29/RPS14/RPL36AL/RPL27A/RPL13/RPSA/RPS9/RPS21/RPL38/RPLP2/MRPL41/RPL35A/RPS23/RPL37A/RPL12/RPS4X/RPL23A/RPL10A/UBA52/RPL41/RPS18/MRPL20	64
GO:0005840	CC	GO:0005840	ribosome	73/1360	240/19550	3.76992e-28	8.28126e-26	5.91282e-26	RPS20/MRPL43/MRPS24/RPL18/RPL31/MRPS34/RPS5/MT3/RPL6/GCN1/RPLP0/RPL3/RPS16/MRPL4/RPL18A/RPL28/RPL19/RPS13/RPS12/RPL24/RPS25/RPL5/RPS10/RRBP1/MRPS26/RPS4Y1/RPL36/RPL27/RPS15A/DHX9/RPL35/RPS6/RPLP1/RPS24/RPS2/RPS11/RPL13A/RPL11/RPS8/MRPL24/RPS27A/RPL32/RPL10/RPL7A/MTG1/RPL30/RPL8/RPL29/RPS14/RPL36AL/RPL27A/RPL13/EEF2/RPSA/SF1/RPS9/RPS21/RPL38/AURKAIP1/RPLP2/MRPL41/RPL35A/RPS23/RPL37A/RPL12/RPS4X/RP…	73
GO:0022625	CC	GO:0022625	cytosolic large ribosomal subunit	34/1360	58/19550	7.41041e-25	1.22086e-22	8.71698e-23	RPL18/RPL31/RPL6/RPLP0/RPL3/RPL18A/RPL28/RPL19/RPL24/RPL5/RPL36/RPL27/RPL35/RPLP1/RPL13A/RPL11/RPL32/RPL10/RPL7A/RPL30/RPL8/RPL29/RPL36AL/RPL27A/RPL13/RPL38/RPLP2/RPL35A/RPL37A/RPL12/RPL23A/RPL10A/UBA52/RPL41	34
GO:0015934	CC	GO:0015934	large ribosomal subunit	39/1360	113/19550	9.02331e-18	1.18927e-15	8.49141e-16	MRPL43/RPL18/RPL31/RPL6/RPLP0/RPL3/MRPL4/RPL18A/RPL28/RPL19/RPL24/RPL5/RPL36/RPL27/RPL35/RPLP1/RPL13A/RPL11/MRPL24/RPL32/RPL10/RPL7A/RPL30/RPL8/RPL29/RPL36AL/RPL27A/RPL13/RPL38/RPLP2/MRPL41/RPL35A/RPL37A/RPL12/RPL23A/RPL10A/UBA52/RPL41/MRPL20	39
GO:0022627	CC	GO:0022627	cytosolic small ribosomal subunit	23/1360	42/19550	2.45398e-16	2.69528e-14	1.92443e-14	RPS20/RPS5/RPS16/RPS13/RPS12/RPS25/RPS10/RPS4Y1/RPS15A/RPS6/RPS24/RPS2/RPS11/RPS8/RPS27A/RPS14/RPSA/RPS9/RPS21/RPS23/RPS4X/UBA52/RPS18	23
GO:0005844	CC	GO:0005844	polysome	28/1360	66/19550	7.64279e-16	7.19514e-14	5.13734e-14	RPL18/RPL31/RPL6/GCN1/RPL18A/RPL19/RPL24/EIF4G1/HDLBP/RPS4Y1/RPL36/UNK/DHX9/RPS6/RPL11/DIS3L2/RPL32/RPL7A/RPL30/RPL8/EEF2/RPS21/RPL38/RPS23/MCRS1/RPS4X/RPL10A/RPL41	28
GO:0042788	CC	GO:0042788	polysomal ribosome	19/1360	32/19550	1.30221e-14	1.07269e-12	7.65903e-13	RPL18/RPL31/RPL6/RPL18A/RPL19/RPL24/RPL36/DHX9/RPL11/RPL32/RPL7A/RPL30/RPL8/EEF2/RPS21/RPL38/RPS23/RPL10A/RPL41	19
GO:0015935	CC	GO:0015935	small ribosomal subunit	26/1360	71/19550	5.28152e-13	3.86724e-11	2.76121e-11	RPS20/MRPS24/MRPS34/RPS5/RPS16/RPS13/RPS12/RPS25/RPS10/MRPS26/RPS4Y1/RPS15A/RPS6/RPS24/RPS2/RPS11/RPS8/RPS27A/RPS14/RPSA/RPS9/RPS21/RPS23/RPS4X/UBA52/RPS18	26
GO:0005774	CC	GO:0005774	vacuolar membrane	70/1360	444/19550	8.7908e-11	5.79314e-09	4.1363e-09	SPPL2B/MAN2B2/CLEC16A/ATP6V1H/CTSA/AP3D1/LAPTM4A/ZFYVE26/SEH1L/ATG16L1/MCOLN1/SLC22A17/AP1B1/TOM1/VAC14/NPRL3/CLCN7/VPS18/MAN2B1/KXD1/ABCA2/SLC11A2/ITFG2/TFEB/ATP6V1A/TMEM59/CTSD/LRP1/ABCC10/NAPB/TMEM175/WDR24/SLC44A2/UBA1/STARD3/BLOC1S1/LRRC8A/SLC2A8/RPTOR/COL6A1/ARL8A/STK11IP/LAMTOR1/RRAGA/GNAQ/EEF1A1/SEC13/VPS11/NCSTN/TEX264/BRI3/AP1G1/WDR81/GAA/GBA/LAMP1/LAMTOR4/CLN3/BORCS6/PSAP/VPS13A/SZT2/M…	70
GO:0005925	CC	GO:0005925	focal adhesion	67/1360	418/19550	1.07916e-10	6.46516e-09	4.61613e-09	CAPN1/BCAR1/NCKAP1/RPL18/RPL31/ACTB/DNM2/RPS5/RPL6/RPLP0/PACSIN2/RPL3/MYH9/MAPK3/RPS16/RPL19/RPS13/ARHGEF2/SORBS3/RPL5/ADGRE5/LRP1/RPS10/MAP2K2/CDC42EP1/ARHGAP22/ACTN4/PAK4/RPL27/PPFIA1/LCP1/ARPC5L/RPLP1/GIT2/ARMC5/RPS2/RPS11/RPL13A/RPS8/RPL7A/RPL30/ZYX/RPL8/NCSTN/NFASC/RPS14/PPIB/PDIA3/RPS9/CORO1B/CFL1/RPL38/JUP/RHOG/RPLP2/FLII/PLEC/GAK/IGF2R/RPL37A/RPL12/RPS4X/RPL10A/ARL2/TSPAN4/RPS18/CYFIP1	67
GO:0030055	CC	GO:0030055	cell-substrate junction	67/1360	425/19550	2.24427e-10	1.23248e-08	8.79989e-09	CAPN1/BCAR1/NCKAP1/RPL18/RPL31/ACTB/DNM2/RPS5/RPL6/RPLP0/PACSIN2/RPL3/MYH9/MAPK3/RPS16/RPL19/RPS13/ARHGEF2/SORBS3/RPL5/ADGRE5/LRP1/RPS10/MAP2K2/CDC42EP1/ARHGAP22/ACTN4/PAK4/RPL27/PPFIA1/LCP1/ARPC5L/RPLP1/GIT2/ARMC5/RPS2/RPS11/RPL13A/RPS8/RPL7A/RPL30/ZYX/RPL8/NCSTN/NFASC/RPS14/PPIB/PDIA3/RPS9/CORO1B/CFL1/RPL38/JUP/RHOG/RPLP2/FLII/PLEC/GAK/IGF2R/RPL37A/RPL12/RPS4X/RPL10A/ARL2/TSPAN4/RPS18/CYFIP1	67
GO:0005765	CC	GO:0005765	lysosomal membrane	63/1360	395/19550	4.80672e-10	2.26259e-08	1.61549e-08	SPPL2B/CLEC16A/ATP6V1H/CTSA/AP3D1/LAPTM4A/ZFYVE26/SEH1L/MCOLN1/AP1B1/TOM1/NPRL3/CLCN7/VPS18/KXD1/ABCA2/SLC11A2/ITFG2/TFEB/ATP6V1A/TMEM59/CTSD/LRP1/ABCC10/TMEM175/WDR24/SLC44A2/UBA1/STARD3/BLOC1S1/LRRC8A/SLC2A8/RPTOR/COL6A1/ARL8A/STK11IP/LAMTOR1/RRAGA/GNAQ/EEF1A1/SEC13/VPS11/NCSTN/BRI3/AP1G1/WDR81/GAA/GBA/LAMP1/LAMTOR4/CLN3/BORCS6/PSAP/VPS13A/SZT2/MTOR/CPNE1/VPS16/UBA52/PLEKHM1/DDOST/AP5B1/BORCS8	63
GO:0098852	CC	GO:0098852	lytic vacuole membrane	63/1360	395/19550	4.80672e-10	2.26259e-08	1.61549e-08	SPPL2B/CLEC16A/ATP6V1H/CTSA/AP3D1/LAPTM4A/ZFYVE26/SEH1L/MCOLN1/AP1B1/TOM1/NPRL3/CLCN7/VPS18/KXD1/ABCA2/SLC11A2/ITFG2/TFEB/ATP6V1A/TMEM59/CTSD/LRP1/ABCC10/TMEM175/WDR24/SLC44A2/UBA1/STARD3/BLOC1S1/LRRC8A/SLC2A8/RPTOR/COL6A1/ARL8A/STK11IP/LAMTOR1/RRAGA/GNAQ/EEF1A1/SEC13/VPS11/NCSTN/BRI3/AP1G1/WDR81/GAA/GBA/LAMP1/LAMTOR4/CLN3/BORCS6/PSAP/VPS13A/SZT2/MTOR/CPNE1/VPS16/UBA52/PLEKHM1/DDOST/AP5B1/BORCS8	63
GO:1904813	CC	GO:1904813	ficolin-1-rich granule lumen	26/1360	124/19550	3.2786e-07	1.4404e-05	1.02845e-05	PSMB1/CAPN1/GSTP1/ASAH1/PDAP1/PSMD3/ACTR1B/CTSD/ACLY/GNS/PFKL/C1orf35/EEF1A1/CSTB/PSMD6/APEH/VCP/PSMC3/EEF2/FTH1/GUSB/GLB1/JUP/CSNK2B/MIF/NME2	26
GO:0005681	CC	GO:0005681	spliceosomal complex	34/1360	191/19550	3.57651e-07	1.47308e-05	1.05178e-05	UPF1/SNRNP40/U2AF2/YBX1/GPKOW/XAB2/SNRPA/SF3B2/SF3A1/ZMAT5/PRPF6/SF3A2/CACTIN/PRPF31/SUGP1/PRPF19/IK/WDR83/SNRPB/RALY/DHX38/EIF4A3/SF3B4/SNRNP200/SNRNP25/SF1/SF3B5/DDX23/SART1/ALYREF/SNRNP35/AKAP17A/LSM2/DHX16	34
GO:0031248	CC	GO:0031248	protein acetyltransferase complex	20/1360	85/19550	1.09441e-06	3.98881e-05	2.84801e-05	CREBBP/ACTB/EP300/NAA10/KAT8/TAF6/TAF4/OGT/BRPF1/TAF6L/TAF10/TADA3/HCFC1/KAT5/SGF29/NAA38/RUVBL2/EP400/MCRS1/TRRAP	20
GO:1902493	CC	GO:1902493	acetyltransferase complex	20/1360	85/19550	1.09441e-06	3.98881e-05	2.84801e-05	CREBBP/ACTB/EP300/NAA10/KAT8/TAF6/TAF4/OGT/BRPF1/TAF6L/TAF10/TADA3/HCFC1/KAT5/SGF29/NAA38/RUVBL2/EP400/MCRS1/TRRAP	20
GO:0030684	CC	GO:0030684	preribosome	19/1360	78/19550	1.15004e-06	3.98881e-05	2.84801e-05	NOP14/PES1/NOP56/FBL/FTSJ3/RRP9/KRI1/WDR12/NOB1/NOL6/RRS1/TBL3/NOC4L/NOC2L/NOP9/WDR46/PWP2/PRKDC/BOP1	19
GO:0101002	CC	GO:0101002	ficolin-1-rich granule	32/1360	185/19550	1.50228e-06	4.95002e-05	3.53432e-05	PSMB1/CAPN1/GSTP1/ASAH1/PDAP1/PSMD3/ACTR1B/CTSD/UBR4/ACLY/GNS/PFKL/C1orf35/ARL8A/LAMTOR1/EEF1A1/CSTB/NFASC/PSMD6/APEH/VCP/PSMC3/EEF2/FTH1/GUSB/GLB1/GAA/JUP/LAMP1/CSNK2B/MIF/NME2	32
GO:1904949	CC	GO:1904949	ATPase complex	18/1360	73/19550	1.80972e-06	5.61761e-05	4.01098e-05	ARID1B/MBD3/SRCAP/SMARCB1/SMARCD2/CHD4/ARID1A/SMARCA4/DPF2/SMARCC2/VCP/NFRKB/KAT5/MTA1/RUVBL2/EP400/MCRS1/TRRAP	18
GO:0030686	CC	GO:0030686	90S preribosome	11/1360	29/19550	1.905e-06	5.61761e-05	4.01098e-05	NOP14/PES1/KRI1/WDR12/NOL6/TBL3/NOC4L/NOC2L/NOP9/PWP2/BOP1	11
GO:0034708	CC	GO:0034708	methyltransferase complex	20/1360	88/19550	1.96062e-06	5.61761e-05	4.01098e-05	SETD1A/KAT8/PRPF31/TAF6/SNRPB/PRMT1/TAF4/MEN1/SETD1B/PELP1/CXXC1/TRMT61A/KMT2D/HCFC1/RUVBL2/UTY/MCRS1/NCOA6/RBM15B/KMT2B	20
GO:0035097	CC	GO:0035097	histone methyltransferase complex	16/1360	60/19550	2.20975e-06	6.06761e-05	4.33227e-05	SETD1A/KAT8/PRPF31/TAF6/TAF4/MEN1/SETD1B/PELP1/CXXC1/KMT2D/HCFC1/RUVBL2/UTY/MCRS1/NCOA6/KMT2B	16
GO:0016607	CC	GO:0016607	nuclear speck	55/1360	412/19550	2.40732e-06	6.34569e-05	4.53083e-05	USP36/SNRNP40/U2AF2/SF3B2/SETD1A/SF3A1/PACSIN2/TAB1/ASCC2/ACIN1/PRPF6/PQBP1/SF3A2/CACTIN/PRPF31/ELL/LHPP/HDAC5/PRPF19/C12orf57/IK/TCERG1/RBM19/DDX39A/GLIS2/ABHD17A/SAP130/SETD1B/UNC45A/EIF4A3/CBX4/MBD1/REXO4/CDYL/CXXC1/ZC3H18/PSKH1/LMNA/APBB1/ATXN2L/SART1/CLK2/RUFY1/CLK3/ARL6IP4/RBM10/EP400/ALYREF/KAZN/AKAP17A/RING1/TAP2/EHMT2/AP5Z1/RBM15B	55
GO:0043202	CC	GO:0043202	lysosomal lumen	21/1360	97/19550	2.53021e-06	6.41312e-05	4.57897e-05	MAN2B2/HEXB/CTSA/ARSA/LGMN/ASAH1/MAN2B1/CTSD/BCAN/CTSL/GNS/PLBD2/SDC3/TPP1/GUSB/GLB1/GAA/CTSF/GBA/CHID1/PSAP	21
GO:0000123	CC	GO:0000123	histone acetyltransferase complex	18/1360	75/19550	2.75424e-06	6.72238e-05	4.79978e-05	CREBBP/ACTB/EP300/KAT8/TAF6/TAF4/OGT/BRPF1/TAF6L/TAF10/TADA3/HCFC1/KAT5/SGF29/RUVBL2/EP400/MCRS1/TRRAP	18
GO:1905368	CC	GO:1905368	peptidase complex	21/1360	99/19550	3.57494e-06	8.41388e-05	6.00751e-05	PSMB1/PSMA7/PIGU/TAF6/PSMD3/SPCS1/PIGT/PSMB2/ADRM1/PSMD4/TAF6L/PSMD6/VCP/PSMC3/TAF10/TADA3/SGF29/TRRAP/SPG7/PSMB10/PSMB3	21
GO:0140534	CC	GO:0140534	endoplasmic reticulum protein-containing complex	24/1360	125/19550	4.74126e-06	0.000107741	7.69271e-05	SEC61A2/GANAB/SPTLC1/PIGU/SPCS1/AUP1/PIGT/EMC1/PRKCSH/STT3A/PIGC/DPM2/UBXN1/SYVN1/KRTCAP2/RPN1/VCP/PPIB/PDIA3/SSR4/SRPRA/TAP2/OST4/DDOST	24
GO:0000428	CC	GO:0000428	DNA-directed RNA polymerase complex	21/1360	101/19550	4.99725e-06	0.000109773	7.8378e-05	POLR2J/PAF1/TBPL1/POLR3E/POLR1A/POLR2E/POLRMT/POLR2C/ERCC2/POLR2I/TAF6/RECQL5/POLR3GL/GTF2F1/TAF4/TAF6L/TAF10/TADA3/POLR2L/POLR2A/TRRAP	21
GO:0070603	CC	GO:0070603	SWI/SNF superfamily-type complex	17/1360	72/19550	6.56708e-06	0.000139603	9.96769e-05	ARID1B/MBD3/SRCAP/SMARCB1/SMARCD2/CHD4/ARID1A/SMARCA4/DPF2/SMARCC2/NFRKB/KAT5/MTA1/RUVBL2/EP400/MCRS1/TRRAP	17
GO:0030880	CC	GO:0030880	RNA polymerase complex	21/1360	105/19550	9.47372e-06	0.000193363	0.000138061	POLR2J/PAF1/TBPL1/POLR3E/POLR1A/POLR2E/POLRMT/POLR2C/ERCC2/POLR2I/TAF6/RECQL5/POLR3GL/GTF2F1/TAF4/TAF6L/TAF10/TADA3/POLR2L/POLR2A/TRRAP	21
GO:0005775	CC	GO:0005775	vacuolar lumen	29/1360	174/19550	9.68283e-06	0.000193363	0.000138061	MAN2B2/HEXB/CTSA/FTL/ARSA/LGMN/ASAH1/MAN2B1/CTSD/ACLY/BCAN/CTSL/GNS/CREG1/STK11IP/PTGES2/PLBD2/SDC3/VCP/TPP1/GUSB/GLB1/GAA/CTSF/DPP7/GBA/CHID1/TUBB4B/PSAP	29
GO:0016591	CC	GO:0016591	RNA polymerase II, holoenzyme	17/1360	76/19550	1.41999e-05	0.000275228	0.000196513	POLR2J/PAF1/TBPL1/POLR2E/POLR2C/ERCC2/POLR2I/TAF6/RECQL5/GTF2F1/TAF4/TAF6L/TAF10/TADA3/POLR2L/POLR2A/TRRAP	17
GO:0055029	CC	GO:0055029	nuclear DNA-directed RNA polymerase complex	20/1360	100/19550	1.53366e-05	0.000288767	0.00020618	POLR2J/PAF1/TBPL1/POLR3E/POLR1A/POLR2E/POLR2C/ERCC2/POLR2I/TAF6/RECQL5/POLR3GL/GTF2F1/TAF4/TAF6L/TAF10/TADA3/POLR2L/POLR2A/TRRAP	20
GO:0071013	CC	GO:0071013	catalytic step 2 spliceosome	18/1360	87/19550	2.49585e-05	0.000456878	0.000326211	SNRNP40/XAB2/SF3B2/SF3A1/PRPF6/SF3A2/CACTIN/PRPF19/WDR83/SNRPB/RALY/DHX38/EIF4A3/SNRNP200/DDX23/SART1/ALYREF/LSM2	18
GO:0005635	CC	GO:0005635	nuclear envelope	57/1360	468/19550	2.57286e-05	0.000457678	0.000326782	MAD1L1/RANBP3/YBX1/ROGDI/SREBF1/SEH1L/BAX/DTX2/NUP188/ABL1/SUN2/RANGAP1/MAPK3/DMPK/FZR1/NUDT1/PTGDS/MFSD10/TMEM109/UNC50/NUP214/NUP210/SMPD4/BIN1/APP/SIGMAR1/DHX37/CC2D1B/GNAQ/SEC13/AGPAT3/MCM3AP/LMNA/SHISA5/APEH/RNF123/INTS1/KLHDC2/GHDC/TMEM43/BCL2L1/LMNB2/TNRC18/MTA1/NOC4L/TMEM201/TMEM120A/POM121/IGF2R/MTOR/ABCF1/TRIM27/DCTN1/CPNE1/CPTP/RBM15B/POM121C	57
GO:0071005	CC	GO:0071005	U2-type precatalytic spliceosome	13/1360	50/19550	2.63911e-05	0.000457678	0.000326782	SF3B2/SF3A1/PRPF6/SF3A2/PRPF31/IK/SNRPB/SF3B4/SNRNP200/SF3B5/SART1/LSM2/DHX16	13
GO:0005759	CC	GO:0005759	mitochondrial matrix	58/1360	480/19550	2.7611e-05	0.000466556	0.000333121	MRPL43/MRPS24/HAGH/MRPS34/POLRMT/TXN2/IDH3B/NME4/BCKDK/SARS2/MRPL4/ETFB/GCDH/PTCD1/NUDT1/NDUFS8/ACAD10/PCCB/NDUFS7/GLS/FASTKD2/ALKBH7/CLPP/MRPS26/PRDX5/TRAP1/ATG4D/DHX30/CARS2/BLOC1S1/TBRG4/FPGS/POLG/MRPL24/PYCR2/MTG1/ACAD8/RPUSD3/CCAR2/FLAD1/SUCLG1/FASTK/PMPCA/METTL17/BTD/BCL2L1/PC/PHYKPL/TOP3A/D2HGDH/MRPL41/TXNRD2/NAT8L/LONP1/ATAD3A/ARL2/MRPL20/NFS1	58
GO:0034774	CC	GO:0034774	secretory granule lumen	43/1360	322/19550	2.9154e-05	0.000480312	0.000342943	PSMB1/HEXB/ACAA1/CTSA/GSTP1/FTL/ARSA/MAN2B1/PSMD3/LGALS3BP/ACTR1B/CTSD/ACTN4/ACLY/GNS/PFKL/APP/CREG1/C1orf35/STK11IP/PTGES2/EEF1A1/CSTB/PSMD6/TEX264/VCP/PSMC3/EEF2/GHDC/GUSB/GLB1/VEGFB/JUP/DPP7/GAS6/TUBB4B/PDGFA/VPS13A/APRT/CSNK2B/MIF/NME2/CYFIP1	43
GO:0030117	CC	GO:0030117	membrane coat	18/1360	89/19550	3.44432e-05	0.00054043	0.000385867	EPN1/AP3D1/NECAP1/AP1B1/AP3B2/VPS18/COPE/SGIP1/COPA/SCYL1/SEC13/AP1G1/COPG1/IGF2R/AP1G2/AP5Z1/PDCD6/AP5B1	18
GO:0048475	CC	GO:0048475	coated membrane	18/1360	89/19550	3.44432e-05	0.00054043	0.000385867	EPN1/AP3D1/NECAP1/AP1B1/AP3B2/VPS18/COPE/SGIP1/COPA/SCYL1/SEC13/AP1G1/COPG1/IGF2R/AP1G2/AP5Z1/PDCD6/AP5B1	18
GO:0032279	CC	GO:0032279	asymmetric synapse	44/1360	335/19550	3.55428e-05	0.000544714	0.000388926	PAK3/CAPZB/DNM2/MT3/RPL6/RPLP0/DRP2/TSC2/PTPRS/CACNG7/RPL18A/SLC1A1/EIF3A/RPS13/SPTBN1/EPHA4/ARHGEF2/RPS25/LRFN3/PRR12/ABHD17A/HIP1R/MINK1/SH3GL1/SIGMAR1/DLG5/RPL30/RPL8/ADORA1/RPS14/SEMA4C/CTNND2/RPL38/LRFN4/SHARPIN/SCRIB/GRID1/SLC8A1/SORCS2/RPL12/RPL10A/PHB2/RPS18/SRCIN1	44
GO:0060205	CC	GO:0060205	cytoplasmic vesicle lumen	43/1360	325/19550	3.6445e-05	0.000545847	0.000389735	PSMB1/HEXB/ACAA1/CTSA/GSTP1/FTL/ARSA/MAN2B1/PSMD3/LGALS3BP/ACTR1B/CTSD/ACTN4/ACLY/GNS/PFKL/APP/CREG1/C1orf35/STK11IP/PTGES2/EEF1A1/CSTB/PSMD6/TEX264/VCP/PSMC3/EEF2/GHDC/GUSB/GLB1/VEGFB/JUP/DPP7/GAS6/TUBB4B/PDGFA/VPS13A/APRT/CSNK2B/MIF/NME2/CYFIP1	43
GO:0005791	CC	GO:0005791	rough endoplasmic reticulum	17/1360	82/19550	4.04645e-05	0.000592581	0.000423103	RPL18/SEC61A2/MT3/RPL6/NUCB1/PTGDS/CCDC47/UBA1/RPL27/APP/RPN1/LRPAP1/RPS21/SSR4/SRPRA/NAT8L/RPS23	17
GO:0031983	CC	GO:0031983	vesicle lumen	43/1360	327/19550	4.21945e-05	0.000604482	0.0004316	PSMB1/HEXB/ACAA1/CTSA/GSTP1/FTL/ARSA/MAN2B1/PSMD3/LGALS3BP/ACTR1B/CTSD/ACTN4/ACLY/GNS/PFKL/APP/CREG1/C1orf35/STK11IP/PTGES2/EEF1A1/CSTB/PSMD6/TEX264/VCP/PSMC3/EEF2/GHDC/GUSB/GLB1/VEGFB/JUP/DPP7/GAS6/TUBB4B/PDGFA/VPS13A/APRT/CSNK2B/MIF/NME2/CYFIP1	43
GO:0098984	CC	GO:0098984	neuron to neuron synapse	46/1360	361/19550	5.08355e-05	0.000704508	0.000503019	SYT1/PAK3/CAPZB/DNM2/MT3/RPL6/RPLP0/DRP2/TSC2/PTPRS/CACNG7/RPL18A/SLC1A1/EIF3A/RPS13/SPTBN1/EPHA4/ARHGEF2/RPS25/LRFN3/PRR12/ABHD17A/HIP1R/MINK1/SH3GL1/SIGMAR1/DLG5/RPL30/RPL8/ADORA1/RPS14/SEMA4C/CTNND2/NLGN2/RPL38/LRFN4/SHARPIN/SCRIB/GRID1/SLC8A1/SORCS2/RPL12/RPL10A/PHB2/RPS18/SRCIN1	46
GO:0071011	CC	GO:0071011	precatalytic spliceosome	13/1360	53/19550	5.14548e-05	0.000704508	0.000503019	SF3B2/SF3A1/PRPF6/SF3A2/PRPF31/IK/SNRPB/SF3B4/SNRNP200/SF3B5/SART1/LSM2/DHX16	13
GO:0014069	CC	GO:0014069	postsynaptic density	43/1360	330/19550	5.23838e-05	0.000704508	0.000503019	PAK3/CAPZB/DNM2/MT3/RPL6/RPLP0/DRP2/TSC2/PTPRS/CACNG7/RPL18A/EIF3A/RPS13/SPTBN1/EPHA4/ARHGEF2/RPS25/LRFN3/PRR12/ABHD17A/HIP1R/MINK1/SH3GL1/SIGMAR1/DLG5/RPL30/RPL8/ADORA1/RPS14/SEMA4C/CTNND2/RPL38/LRFN4/SHARPIN/SCRIB/GRID1/SLC8A1/SORCS2/RPL12/RPL10A/PHB2/RPS18/SRCIN1	43
GO:0005684	CC	GO:0005684	U2-type spliceosomal complex	18/1360	92/19550	5.46892e-05	0.000720803	0.000514654	SNRNP40/U2AF2/XAB2/SF3B2/SF3A1/PRPF6/SF3A2/PRPF31/PRPF19/IK/SNRPB/EIF4A3/SF3B4/SNRNP200/SF3B5/SART1/LSM2/DHX16	18
GO:0031300	CC	GO:0031300	intrinsic component of organelle membrane	51/1360	417/19550	6.04399e-05	0.000780979	0.000557619	SPPL2B/SYT1/ATP2B1/POMGNT1/GRAMD1A/SLC22A17/TECR/SUN2/PIGU/DMPK/PTPRS/WDR83OS/FKBP8/CCDC47/SPCS1/AUP1/UNC50/MFN2/ELOVL4/PEX16/PIGT/RRBP1/ERGIC3/TMEM175/EMC1/ABHD17A/SYT4/ITM2B/LRRC8A/DPM2/FURIN/RHBDD1/RAB3C/ZFYVE27/PINK1/SYVN1/SLC39A13/PDIA3/YIF1B/VAMP5/TMEM43/BET1L/RAB11B/LAMP1/CLN3/TMEM201/SPG7/TAP2/ATF6B/FIS1/CHCHD10	51
GO:0005766	CC	GO:0005766	primary lysosome	25/1360	155/19550	6.77679e-05	0.000842623	0.000601633	HEXB/CTSA/FTL/TOM1/ARSA/MAN2B1/ACLY/GNS/CREG1/ARL8A/STK11IP/PTGES2/LAMTOR1/NCSTN/BRI3/VCP/GUSB/GLB1/GAA/DPP7/LAMP1/TUBB4B/PSAP/CPNE1/DDOST	25
GO:0042582	CC	GO:0042582	azurophil granule	25/1360	155/19550	6.77679e-05	0.000842623	0.000601633	HEXB/CTSA/FTL/TOM1/ARSA/MAN2B1/ACLY/GNS/CREG1/ARL8A/STK11IP/PTGES2/LAMTOR1/NCSTN/BRI3/VCP/GUSB/GLB1/GAA/DPP7/LAMP1/TUBB4B/PSAP/CPNE1/DDOST	25
GO:0034399	CC	GO:0034399	nuclear periphery	22/1360	130/19550	8.76153e-05	0.00106923	0.000763432	CAD/PHACTR3/MAEA/TELO2/KAT8/PIAS4/ATN1/DNMT3A/MORC2/MEN1/NUMA1/NARF/MBD1/CXXC1/PRR14/SPTBN4/LMNA/CFL1/RUVBL2/NCOR2/CSNK2B/PHB2	22
GO:0098978	CC	GO:0098978	glutamatergic synapse	43/1360	338/19550	9.14608e-05	0.00109587	0.000782449	AP3D1/SYT1/ATP2B1/ACTB/PAK3/DNM2/PACSIN2/DRP2/CORO1A/STX4/VPS18/PTPRS/CACNG7/PPP3CB/SPTBN1/EPHA4/ARHGEF2/GIPC1/PLCG1/NAPB/LRFN3/ARHGAP22/ABHD17A/PPP1R1B/BCAN/ARPC5L/PPP3CA/EIF4A3/SH3GL1/ARHGAP39/CAMK4/CTBP1/VCP/PPP1CA/LRFN4/HRAS/SLITRK4/SCRIB/GRID1/NTNG2/MTOR/PHB2/PPP3R1	43
GO:0030135	CC	GO:0030135	coated vesicle	39/1360	299/19550	0.000112046	0.00131855	0.000941442	DVL2/USE1/TNK2/EPN1/SYT1/SREBF1/DNM2/NECAP1/AP1B1/AP3B2/VPS18/COPE/SCAP/AAK1/SGIP1/COPA/LRP1/ERGIC3/HIP1R/KDELR2/SLC2A8/FURIN/SCYL1/APP/ASTN2/SEC16A/SEC13/TMED4/VPS11/AP1G1/GOLGA2/YIF1B/LMAN2/PACS1/COPG1/IGF2R/AP1G2/VPS16/PDCD6	39
GO:0000792	CC	GO:0000792	heterochromatin	15/1360	73/19550	0.00012578	0.00145419	0.00103829	KDM4A/SIRT2/MBD3/SIRT6/SALL1/RNF40/DNMT3A/TRIM28/DNMT1/UBA1/MORC2/TNKS1BP1/INCENP/HSF1/RING1	15
GO:0099572	CC	GO:0099572	postsynaptic specialization	44/1360	356/19550	0.000148535	0.00168766	0.00120499	PAK3/CAPZB/DNM2/MT3/RPL6/RPLP0/DRP2/TSC2/PTPRS/CACNG7/RPL18A/EIF3A/RPS13/SPTBN1/EPHA4/ARHGEF2/RPS25/LRFN3/PRR12/ABHD17A/HIP1R/MINK1/SH3GL1/SIGMAR1/DLG5/RPL30/RPL8/ADORA1/RPS14/SEMA4C/CTNND2/NLGN2/RPL38/LRFN4/SHARPIN/SCRIB/GRID1/SLC8A1/SORCS2/RPL12/RPL10A/PHB2/RPS18/SRCIN1	44
GO:0005776	CC	GO:0005776	autophagosome	18/1360	100/19550	0.000168139	0.00187803	0.00134091	ATG16L1/FTL/GRAMD1A/VPS18/TBC1D17/AMBRA1/AUP1/TICAM1/TBC1D14/VPS11/UBQLN4/TEX264/WDR81/FTH1/LAMP1/CLN3/VPS16/PLEKHM1	18
GO:0005819	CC	GO:0005819	spindle	47/1360	391/19550	0.000174273	0.0019141	0.00136667	MAD1L1/TUBG2/CTDP1/SIRT2/RPS6KA2/KIFAP3/NSFL1C/ANAPC5/NUDC/MAEA/NUBP2/MYH9/RANGAP1/NIN/CDC25B/PPP2CB/ERCC2/PRPF19/IK/PPP2CA/CEP104/WRAP73/ARHGEF2/MAP7D1/INVS/EML2/TUBGCP6/TUBGCP2/NUMA1/CSNK1D/APP/AKT1/ARL8A/EML3/INCENP/MZT2B/CCAR2/GOLGA2/E4F1/SAC3D1/TADA3/TPPP/MZT2A/HSF1/TMEM201/DCTN1/IKBKG	47
GO:0016363	CC	GO:0016363	nuclear matrix	19/1360	111/19550	0.00022224	0.00240092	0.00171426	CAD/PHACTR3/MAEA/KAT8/PIAS4/ATN1/DNMT3A/MORC2/MEN1/NUMA1/MBD1/CXXC1/SPTBN4/LMNA/CFL1/RUVBL2/NCOR2/CSNK2B/PHB2	19
GO:0098798	CC	GO:0098798	mitochondrial protein-containing complex	35/1360	268/19550	0.000239997	0.00255093	0.00182137	UQCRC1/MRPL43/MRPS24/SDHA/MRPS34/BAX/NDUFB2/NDUFB7/TIMM13/POLRMT/BCKDK/MRPL4/NDUFS8/NDUFS7/NDUFA1/MRPS26/ROMO1/UQCR11/POLG/MRPL24/NDUFS6/NDUFB11/UQCRQ/PHB/NDUFS5/SLC25A6/NDUFA3/NDUFA11/COX8A/MRPL41/TOMM7/SPG7/PHB2/MRPL20/CHCHD10	35
GO:0032040	CC	GO:0032040	small-subunit processome	10/1360	39/19550	0.000253208	0.00264864	0.00189113	NOP14/NOP56/FBL/RRP9/NOL6/TBL3/NOC4L/WDR46/PWP2/PRKDC	10
GO:0031301	CC	GO:0031301	integral component of organelle membrane	46/1360	387/19550	0.00026248	0.00270273	0.00192975	SPPL2B/SYT1/ATP2B1/POMGNT1/SLC22A17/TECR/SUN2/PIGU/DMPK/PTPRS/WDR83OS/FKBP8/CCDC47/SPCS1/AUP1/UNC50/ELOVL4/PEX16/PIGT/RRBP1/ERGIC3/TMEM175/EMC1/SYT4/ITM2B/LRRC8A/DPM2/FURIN/RHBDD1/ZFYVE27/PINK1/SYVN1/SLC39A13/PDIA3/YIF1B/VAMP5/TMEM43/BET1L/LAMP1/CLN3/TMEM201/SPG7/TAP2/ATF6B/FIS1/CHCHD10	46
GO:0000151	CC	GO:0000151	ubiquitin ligase complex	38/1360	301/19550	0.000266622	0.00270314	0.00193004	MED24/CUL7/ANAPC5/MAEA/RNF31/LZTR1/CBX7/RNF40/FZR1/FBXW4/ANAPC15/CUL9/AUP1/RBCK1/TRAF7/ZSWIM4/DCAF15/PHC2/RANBP10/CBX4/FEM1A/FBXW5/SPSB3/SYVN1/ZYG11B/ZSWIM5/KLHDC2/KCTD5/DDB1/ANAPC2/SHARPIN/MED12/MIB2/WWP2/RING1/ZSWIM8/PDCD6/IKBKG	38
GO:0061695	CC	GO:0061695	transferase complex, transferring phosphorus-containing groups	32/1360	239/19550	0.000277695	0.00277274	0.00197974	POLR2J/PAF1/TBPL1/CDK14/POLR3E/POLD1/POLR1A/POLR2E/POLRMT/POLR2C/VAC14/ERCC2/POLR2I/TAF6/POLD2/RECQL5/PRKAB1/CNPPD1/POLR3GL/GTF2F1/TAF4/CDK9/POLG/PFKL/PHKG2/TAF6L/TAF10/TADA3/POLR2L/POLR2A/TRRAP/IKBKG	32
GO:0005665	CC	GO:0005665	RNA polymerase II, core complex	6/1360	15/19550	0.000324565	0.00314542	0.00224583	POLR2J/POLR2E/POLR2C/POLR2I/POLR2L/POLR2A	6
GO:0071565	CC	GO:0071565	nBAF complex	6/1360	15/19550	0.000324565	0.00314542	0.00224583	ARID1B/SMARCB1/ARID1A/SMARCA4/DPF2/SMARCC2	6
GO:0005874	CC	GO:0005874	microtubule	49/1360	429/19550	0.000427965	0.00408737	0.00291839	TUBG2/SIRT2/KIFAP3/DNM2/WDR47/MT3/NUDC/NIN/TBCB/CLIP2/AKNA/EIF3A/LZTS2/APC2/ARHGEF2/INVS/TMEM214/EML2/DYNLRB1/MAP2K2/TUBGCP6/KIF1A/TUBGCP2/NAV1/MAP7/CCT7/KLC4/NUMA1/KIFC3/BCAS3/CSNK1D/TBCD/TPGS1/DPP9/EML3/INCENP/FEZ1/KIF7/GOLGA2/NCKAP5L/HID1/TPPP/MAP3K11/DCTN2/MTA1/SLC8A1/GAS2L1/TUBB4B/DCTN1	49
GO:0098803	CC	GO:0098803	respiratory chain complex	16/1360	90/19550	0.000438763	0.00413064	0.00294928	UQCRC1/SDHA/NDUFB2/NDUFB7/NDUFS8/NDUFS7/NDUFA1/COX6B1/UQCR11/NDUFS6/NDUFB11/UQCRQ/NDUFS5/NDUFA3/NDUFA11/COX8A	16
GO:0044665	CC	GO:0044665	MLL1/2 complex	8/1360	28/19550	0.000474771	0.00434547	0.00310267	KAT8/PRPF31/TAF6/TAF4/PELP1/HCFC1/RUVBL2/MCRS1	8
GO:0071339	CC	GO:0071339	MLL1 complex	8/1360	28/19550	0.000474771	0.00434547	0.00310267	KAT8/PRPF31/TAF6/TAF4/PELP1/HCFC1/RUVBL2/MCRS1	8
GO:0031902	CC	GO:0031902	late endosome membrane	22/1360	146/19550	0.000482122	0.00435231	0.00310755	LAPTM4A/MCOLN1/VAC14/VPS18/SLC1A1/SLC11A2/TMEM59/STARD3/MVB12A/ARL8A/LAMTOR1/VPS11/VPS28/WDR81/CHMP6/HGS/LAMP1/LAMTOR4/CLN3/MVB12B/VPS16/PLEKHM1	22
GO:0030119	CC	GO:0030119	AP-type membrane coat adaptor complex	9/1360	35/19550	0.000501911	0.00445196	0.0031787	AP3D1/AP1B1/AP3B2/VPS18/SGIP1/AP1G1/AP1G2/AP5Z1/AP5B1	9
GO:0070469	CC	GO:0070469	respirasome	17/1360	100/19550	0.000506672	0.00445196	0.0031787	UQCRC1/SDHA/NDUFB2/NDUFB7/NDUFS8/NDUFS7/NDUFA1/COX6B1/UQCR11/NDUFS6/HIGD2A/NDUFB11/UQCRQ/NDUFS5/NDUFA3/NDUFA11/COX8A	17
GO:0044754	CC	GO:0044754	autolysosome	5/1360	11/19550	0.000523909	0.00454284	0.00324359	FTL/FTH1/LAMP1/CLN3/PLEKHM1	5
GO:1905369	CC	GO:1905369	endopeptidase complex	13/1360	66/19550	0.000537372	0.00459907	0.00328374	PSMB1/PSMA7/PIGU/PSMD3/PIGT/PSMB2/ADRM1/PSMD4/PSMD6/VCP/PSMC3/PSMB10/PSMB3	13
GO:0005689	CC	GO:0005689	U12-type spliceosomal complex	8/1360	29/19550	0.000616011	0.0052045	0.00371602	YBX1/SF3B2/ZMAT5/SNRPB/SF3B4/SNRNP25/SF3B5/SNRNP35	8
GO:0005770	CC	GO:0005770	late endosome	35/1360	282/19550	0.000625293	0.00521605	0.00372426	CLEC16A/LAPTM4A/SDF4/MCOLN1/LGMN/MAPK3/VAC14/VPS18/SLC1A1/SLC11A2/TMEM59/RAB9B/MAP2K2/STARD3/CTSL/MVB12A/ARL8A/ASTN2/LAMTOR1/VPS11/VPS28/WDR81/VAMP5/ANKRD13D/CHMP6/CHID1/HGS/LAMP1/LAMTOR4/CLN3/MVB12B/IGF2R/PSAP/VPS16/PLEKHM1	35
GO:0031965	CC	GO:0031965	nuclear membrane	36/1360	297/19550	0.000817083	0.00673072	0.00480574	YBX1/DTX2/ABL1/SUN2/RANGAP1/DMPK/FZR1/NUDT1/PTGDS/MFSD10/TMEM109/UNC50/NUP210/SMPD4/SIGMAR1/DHX37/GNAQ/MCM3AP/LMNA/SHISA5/APEH/RNF123/INTS1/KLHDC2/TMEM43/BCL2L1/LMNB2/TNRC18/NOC4L/TMEM201/TMEM120A/POM121/TRIM27/CPNE1/CPTP/POM121C	36
GO:0000812	CC	GO:0000812	Swr1 complex	5/1360	12/19550	0.000846792	0.00688933	0.00491898	SRCAP/KAT5/RUVBL2/EP400/TRRAP	5
GO:0005798	CC	GO:0005798	Golgi-associated vesicle	16/1360	96/19550	0.00091373	0.00734327	0.0052431	SPPL2B/USE1/NUCB1/COPE/STK16/COPA/ITM2B/KDELR2/FURIN/SCYL1/APP/AP1G1/PACS1/COPG1/IGF2R/AP1G2	16
GO:0097346	CC	GO:0097346	INO80-type complex	7/1360	24/19550	0.00093818	0.00744892	0.00531854	SRCAP/NFRKB/KAT5/RUVBL2/EP400/MCRS1/TRRAP	7
GO:0030120	CC	GO:0030120	vesicle coat	11/1360	54/19550	0.00105436	0.00827171	0.00590601	EPN1/NECAP1/COPE/SGIP1/COPA/SCYL1/SEC13/AP1G1/COPG1/AP1G2/PDCD6	11
GO:0005746	CC	GO:0005746	mitochondrial respirasome	15/1360	89/19550	0.00116001	0.00899345	0.00642133	UQCRC1/SDHA/NDUFB2/NDUFB7/NDUFS8/NDUFS7/NDUFA1/UQCR11/NDUFS6/NDUFB11/UQCRQ/NDUFS5/NDUFA3/NDUFA11/COX8A	15
GO:0030867	CC	GO:0030867	rough endoplasmic reticulum membrane	7/1360	25/19550	0.00122554	0.00939103	0.0067052	SEC61A2/CCDC47/UBA1/RPL27/SSR4/SRPRA/NAT8L	7
GO:0000118	CC	GO:0000118	histone deacetylase complex	13/1360	72/19550	0.0012642	0.00957598	0.00683726	MBD3/SRCAP/HDAC5/CHD4/SAP130/RERE/TAF6L/KAT5/BRMS1/MTA1/RUVBL2/EP400/TRRAP	13
GO:0098800	CC	GO:0098800	inner mitochondrial membrane protein complex	21/1360	147/19550	0.00129198	0.00960753	0.00685978	UQCRC1/SDHA/NDUFB2/NDUFB7/NDUFS8/NDUFS7/NDUFA1/ROMO1/UQCR11/NDUFS6/NDUFB11/UQCRQ/PHB/NDUFS5/SLC25A6/NDUFA3/NDUFA11/COX8A/SPG7/PHB2/CHCHD10	21
GO:0008250	CC	GO:0008250	oligosaccharyltransferase complex	5/1360	13/19550	0.00129753	0.00960753	0.00685978	STT3A/KRTCAP2/RPN1/OST4/DDOST	5
GO:0016514	CC	GO:0016514	SWI/SNF complex	6/1360	19/19550	0.00138224	0.0100958	0.0072084	ARID1B/SMARCB1/SMARCD2/ARID1A/SMARCA4/SMARCC2	6
GO:0035578	CC	GO:0035578	azurophil granule lumen	15/1360	91/19550	0.00146327	0.0100958	0.0072084	HEXB/CTSA/FTL/ARSA/MAN2B1/ACLY/GNS/CREG1/STK11IP/PTGES2/VCP/GUSB/GLB1/DPP7/TUBB4B	15
GO:0005747	CC	GO:0005747	mitochondrial respiratory chain complex I	10/1360	48/19550	0.00147071	0.0100958	0.0072084	NDUFB2/NDUFB7/NDUFS8/NDUFS7/NDUFA1/NDUFS6/NDUFB11/NDUFS5/NDUFA3/NDUFA11	10
[truncated: 254 more rows]

## Sheet: S9
Table S9 GO and KEGG pathway enrichment analyses on linearly co-expressed mRNAs with seven lncRNAs in SVM model
[truncated: 193 more rows]
